# Supplementary material for: Improved efficiency using sequential automated immunoassays for syphilis screening in blood donors
Source: J Clin Microbiol. 2024 Jul 15;62(8):e00476-24. doi: 10.1128/jcm.00476-24 (PMC11323462; doi:10.1128/jcm.00476-24)
Supplement: Dataset S1 — Elecsys evaluation. [file jcm.00476-24-s0001.xlsx]

## Sheet: Dataset1_Elecsys evaluation
Specimen ID	ARCHITECT Syphilis (S/CO)	FTA-Abs	Rapid Plasma Reagin	TPPA	Pre-determined outcome	Roche Elecsys Syphilis (COI)
1	REACTIVE (1.34)	NON REACTIVE	NON REACTIVE	NON REACTIVE	NOT CONFIRMED	Non reactive (0.090)
2	REACTIVE (1.00)	NON REACTIVE	NON REACTIVE	NON REACTIVE	NOT CONFIRMED	Non reactive (0.127)
3	REACTIVE (2.15)	NON REACTIVE	NON REACTIVE	NON REACTIVE	NOT CONFIRMED	Non reactive (0.119)
4	REACTIVE (2.44)	NON REACTIVE	NON REACTIVE	NON REACTIVE	NOT CONFIRMED	Non reactive (0.108)
5	REACTIVE (1.21)	NON REACTIVE	NON REACTIVE	NON REACTIVE	NOT CONFIRMED	Reactive (1.21)
6	REACTIVE (2.06)	NON REACTIVE	NON REACTIVE	NON REACTIVE	NOT CONFIRMED	Non reactive (0.094)
7	REACTIVE (1.23)	NON REACTIVE	NON REACTIVE	NON REACTIVE	NOT CONFIRMED	Non reactive (0.095)
8	REACTIVE (1.39)	NON REACTIVE	NON REACTIVE	NON REACTIVE	NOT CONFIRMED	Non reactive (0.095)
9	REACTIVE (2.80)	NON REACTIVE	NON REACTIVE	NON REACTIVE	NOT CONFIRMED	Non reactive (0.104)
10	REACTIVE (1.41)	NON REACTIVE	NON REACTIVE	NON REACTIVE	NOT CONFIRMED	Non reactive (0.092)
11	REACTIVE (2.19)	NON REACTIVE	NON REACTIVE	NON REACTIVE	NOT CONFIRMED	Non reactive (0.097)
12	REACTIVE (1.96)	NON REACTIVE	NON REACTIVE	NON REACTIVE	NOT CONFIRMED	Non reactive (0.397)
13	REACTIVE (1.12)	NON REACTIVE	NON REACTIVE	NON REACTIVE	NOT CONFIRMED	Non reactive (0.099)
14	REACTIVE (1.27)	NON REACTIVE	NON REACTIVE	NON REACTIVE	NOT CONFIRMED	Non reactive (0.088)
15	REACTIVE (1.66)	NON REACTIVE	NON REACTIVE	NON REACTIVE	NOT CONFIRMED	Non reactive (0.802)
16	REACTIVE (1.39)	NON REACTIVE	NON REACTIVE	NON REACTIVE	NOT CONFIRMED	Non reactive (0.092)
17	REACTIVE (3.57)	NON REACTIVE	NON REACTIVE	NON REACTIVE	NOT CONFIRMED	Non reactive (0.129)
18	REACTIVE (4.17)	NON REACTIVE	NON REACTIVE	NON REACTIVE	NOT CONFIRMED	Non reactive (0.092)
19	REACTIVE (1.51)	NON REACTIVE	NON REACTIVE	NON REACTIVE	NOT CONFIRMED	Non reactive (0.581)
20	REACTIVE (1.03)	NON REACTIVE	NON REACTIVE	NON REACTIVE	NOT CONFIRMED	Non reactive (0.104)
21	REACTIVE (1.17)	NON REACTIVE	NON REACTIVE	NON REACTIVE	NOT CONFIRMED	Non reactive (0.142)
22	REACTIVE (1.83)	NON REACTIVE	NON REACTIVE	NON REACTIVE	NOT CONFIRMED	Non reactive (0.117)
23	REACTIVE (3.05)	NON REACTIVE	NON REACTIVE	NON REACTIVE	NOT CONFIRMED	Non reactive (0.308)
24	REACTIVE (1.37)	NON REACTIVE	NON REACTIVE	NON REACTIVE	NOT CONFIRMED	Non reactive (0.094)
25	REACTIVE (1.92)	NON REACTIVE	NON REACTIVE	NON REACTIVE	NOT CONFIRMED	Non reactive (0.095)
26	REACTIVE (1.18)	NON REACTIVE	NON REACTIVE	NON REACTIVE	NOT CONFIRMED	Non reactive (0.092)
27	REACTIVE (1.23)	NON REACTIVE	NON REACTIVE	NON REACTIVE	NOT CONFIRMED	Non reactive (0.112)
28	REACTIVE (1.70)	NON REACTIVE	NON REACTIVE	NON REACTIVE	NOT CONFIRMED	Non reactive (0.097)
29	REACTIVE (1.16)	NON REACTIVE	NON REACTIVE	NON REACTIVE	NOT CONFIRMED	Non reactive (0.094)
30	REACTIVE (2.45)	NON REACTIVE	NON REACTIVE	NON REACTIVE	NOT CONFIRMED	Non reactive (0.097)
31	REACTIVE (1.31)	NON REACTIVE	NON REACTIVE	NON REACTIVE	NOT CONFIRMED	Non reactive (0.094)
32	REACTIVE (1.07)	NON REACTIVE	NON REACTIVE	NON REACTIVE	NOT CONFIRMED	Non reactive (0.095)
33	REACTIVE (10.04)	NON REACTIVE	NON REACTIVE	NON REACTIVE	NOT CONFIRMED	Non reactive (0.092)
34	REACTIVE (1.69)	NON REACTIVE	NON REACTIVE	NON REACTIVE	NOT CONFIRMED	Non reactive (0.096)
35	REACTIVE (1.97)	NON REACTIVE	NON REACTIVE	NON REACTIVE	NOT CONFIRMED	Non reactive (0.106)
36	REACTIVE (13.58)	NON REACTIVE	NON REACTIVE	NON REACTIVE	NOT CONFIRMED	Non reactive (0.105)
37	REACTIVE (3.57)	NON REACTIVE	NON REACTIVE	NON REACTIVE	NOT CONFIRMED	Non reactive (0.105)
38	REACTIVE (2.59)	NON REACTIVE	NON REACTIVE	NON REACTIVE	NOT CONFIRMED	Non reactive (0.181)
39	REACTIVE (6.67)	NON REACTIVE	NON REACTIVE	NON REACTIVE	NOT CONFIRMED	Non reactive (0.096)
40	REACTIVE (2.86)	NON REACTIVE	NON REACTIVE	NON REACTIVE	NOT CONFIRMED	Non reactive (0.617)
41	REACTIVE (1.10)	NON REACTIVE	NON REACTIVE	NON REACTIVE	NOT CONFIRMED	Non reactive (0.101)
42	REACTIVE (1.32)	NON REACTIVE	NON REACTIVE	NON REACTIVE	NOT CONFIRMED	Non reactive (0.101)
43	REACTIVE (3.48)	NON REACTIVE	NON REACTIVE	NON REACTIVE	NOT CONFIRMED	Non reactive (0.094)
44	REACTIVE (1.35)	NON REACTIVE	NON REACTIVE	NON REACTIVE	NOT CONFIRMED	Non reactive (0.132)
45	REACTIVE (5.20)	NON REACTIVE	NON REACTIVE	NON REACTIVE	NOT CONFIRMED	Non reactive (0.103)
46	REACTIVE (1.11)	NON REACTIVE	NON REACTIVE	NON REACTIVE	NOT CONFIRMED	Non reactive (0.099)
47	REACTIVE (1.62)	NON REACTIVE	NON REACTIVE	NON REACTIVE	NOT CONFIRMED	Non reactive (0.093)
48	REACTIVE (1.03)	NON REACTIVE	NON REACTIVE	NON REACTIVE	NOT CONFIRMED	Non reactive (0.145)
49	REACTIVE (1.10)	NON REACTIVE	NON REACTIVE	NON REACTIVE	NOT CONFIRMED	Non reactive (0.228)
50	REACTIVE (2.17)	NON REACTIVE	NON REACTIVE	NON REACTIVE	NOT CONFIRMED	Non reactive (0.092)
51	REACTIVE (1.36)	NON REACTIVE	NON REACTIVE	NON REACTIVE	NOT CONFIRMED	Non reactive (0.099)
52	REACTIVE (3.89)	NON REACTIVE	NON REACTIVE	NON REACTIVE	NOT CONFIRMED	Non reactive (0.092)
53	REACTIVE (3.08)	NON REACTIVE	NON REACTIVE	NON REACTIVE	NOT CONFIRMED	Non reactive (0.096)
54	REACTIVE (1.91)	NON REACTIVE	NON REACTIVE	NON REACTIVE	NOT CONFIRMED	Non reactive (0.107)
55	REACTIVE (1.55)	NON REACTIVE	NON REACTIVE	NON REACTIVE	NOT CONFIRMED	Non reactive (0.094)
56	REACTIVE (1.83)	NON REACTIVE	NON REACTIVE	NON REACTIVE	NOT CONFIRMED	Non reactive (0.114)
57	REACTIVE (2.70)	NON REACTIVE	NON REACTIVE	NON REACTIVE	NOT CONFIRMED	Non reactive (0.188)
58	REACTIVE (2.73)	NON REACTIVE	NON REACTIVE	NON REACTIVE	NOT CONFIRMED	Non reactive (0.094)
59	REACTIVE (1.33)	NON REACTIVE	NON REACTIVE	NON REACTIVE	NOT CONFIRMED	Reactive (5.85)
60	REACTIVE (1.47)	NON REACTIVE	NON REACTIVE	NON REACTIVE	NOT CONFIRMED	Non reactive (0.119)
61	REACTIVE (1.31)	NON REACTIVE	NON REACTIVE	NON REACTIVE	NOT CONFIRMED	Non reactive (0.102)
62	REACTIVE (2.18)	NON REACTIVE	NON REACTIVE	NON REACTIVE	NOT CONFIRMED	Non reactive (0.102)
63	REACTIVE (2.06)	NON REACTIVE	NON REACTIVE	NON REACTIVE	NOT CONFIRMED	Non reactive (0.110)
64	REACTIVE (1.52)	NON REACTIVE	NON REACTIVE	NON REACTIVE	NOT CONFIRMED	Non reactive (0.093)
65	REACTIVE (1.15)	NON REACTIVE	NON REACTIVE	NON REACTIVE	NOT CONFIRMED	Non reactive (0.108)
66	REACTIVE (2.11)	NON REACTIVE	NON REACTIVE	NON REACTIVE	NOT CONFIRMED	Non reactive (0.125)
67	REACTIVE (3.82)	NON REACTIVE	NON REACTIVE	NON REACTIVE	NOT CONFIRMED	Non reactive (0.097)
68	REACTIVE (1.52)	NON REACTIVE	NON REACTIVE	NON REACTIVE	NOT CONFIRMED	Non reactive (0.094)
69	REACTIVE (1.26)	NON REACTIVE	NON REACTIVE	NON REACTIVE	NOT CONFIRMED	Non reactive (0.151)
70	REACTIVE (1.33)	NON REACTIVE	NON REACTIVE	NON REACTIVE	NOT CONFIRMED	Non reactive (0.122)
71	REACTIVE (12.15)	NON REACTIVE	NON REACTIVE	NON REACTIVE	NOT CONFIRMED	Non reactive (0.106)
72	REACTIVE (3.20)	NON REACTIVE	NON REACTIVE	NON REACTIVE	NOT CONFIRMED	Non reactive (0.165)
73	REACTIVE (1.90)	NON REACTIVE	NON REACTIVE	NON REACTIVE	NOT CONFIRMED	Non reactive (0.099)
74	REACTIVE (1.11)	NON REACTIVE	NON REACTIVE	NON REACTIVE	NOT CONFIRMED	Non reactive (0.116)
75	REACTIVE (1.49)	NON REACTIVE	NON REACTIVE	NON REACTIVE	NOT CONFIRMED	Non reactive (0.129)
76	REACTIVE (1.85)	NON REACTIVE	NON REACTIVE	NON REACTIVE	NOT CONFIRMED	Non reactive (0.093)
77	REACTIVE (1.41)	NON REACTIVE	NON REACTIVE	NON REACTIVE	NOT CONFIRMED	Non reactive (0.094)
78	REACTIVE (3.88)	NON REACTIVE	NON REACTIVE	NON REACTIVE	NOT CONFIRMED	Non reactive (0.100)
79	REACTIVE (5.11)	NON REACTIVE	NON REACTIVE	NON REACTIVE	NOT CONFIRMED	Non reactive (0.103)
80	REACTIVE (1.26)	NON REACTIVE	NON REACTIVE	NON REACTIVE	NOT CONFIRMED	Non reactive (0.186)
81	REACTIVE (1.85)	NON REACTIVE	NON REACTIVE	NON REACTIVE	NOT CONFIRMED	Non reacitive (0.195)
82	REACTIVE (6.70)	NON REACTIVE	NON REACTIVE	NON REACTIVE	NOT CONFIRMED	Non reactive (0.110)
83	REACTIVE (2.69)	NON REACTIVE	NON REACTIVE	NON REACTIVE	NOT CONFIRMED	Non reactive (0.104)
84	REACTIVE (1.01)	NON REACTIVE	NON REACTIVE	NON REACTIVE	NOT CONFIRMED	Non reactive (0.113)
85	REACTIVE (2.36)	NON REACTIVE	NON REACTIVE	NON REACTIVE	NOT CONFIRMED	Non reactive (0.092)
86	REACTIVE (2.68)	NON REACTIVE	NON REACTIVE	NON REACTIVE	NOT CONFIRMED	Non reactive (0.090)
87	REACTIVE (1.41)	NON REACTIVE	NON REACTIVE	NON REACTIVE	NOT CONFIRMED	Non reactive (0.092)
88	REACTIVE (6.68)	NON REACTIVE	NON REACTIVE	NON REACTIVE	NOT CONFIRMED	Non reactive (0.097)
89	REACTIVE (1.11)	NON REACTIVE	NON REACTIVE	NON REACTIVE	NOT CONFIRMED	Non reactive (0.100)
90	REACTIVE (2.84)	NON REACTIVE	NON REACTIVE	NON REACTIVE	NOT CONFIRMED	Non reactive (0.099)
91	REACTIVE (1.60)	NON REACTIVE	NON REACTIVE	NON REACTIVE	NOT CONFIRMED	Non reactive (0.150)
92	REACTIVE (1.78)	NON REACTIVE	NON REACTIVE	NON REACTIVE	NOT CONFIRMED	Non reactive (0.101)
93	REACTIVE (2.75)	NON REACTIVE	NON REACTIVE	NON REACTIVE	NOT CONFIRMED	Non reactive (0.087)
94	REACTIVE (3.03)	NON REACTIVE	NON REACTIVE	NON REACTIVE	NOT CONFIRMED	Non reactive (0.120)
95	REACTIVE (2.52)	NON REACTIVE	NON REACTIVE	NON REACTIVE	NOT CONFIRMED	Non reactive (0.088)
96	REACTIVE (3.23)	NON REACTIVE	NON REACTIVE	NON REACTIVE	NOT CONFIRMED	Non reactive (0.181)
97	REACTIVE (3.09)	NON REACTIVE	NON REACTIVE	NON REACTIVE	NOT CONFIRMED	Non reactive (0.088)
98	REACTIVE (1.15)	NON REACTIVE	NON REACTIVE	NON REACTIVE	NOT CONFIRMED	Non reactive (0.088)
99	REACTIVE (1.05)	NON REACTIVE	NON REACTIVE	NON REACTIVE	NOT CONFIRMED	Non reactive (0.088)
100	REACTIVE (1.92)	NON REACTIVE	NON REACTIVE	NON REACTIVE	NOT CONFIRMED	Reactive (4.60)
101	REACTIVE (16.54)	REACTIVE	NON REACTIVE	REACTIVE	CONFIRMED	Reactive (87.45)
102	REACTIVE (13.12)	REACTIVE	NON REACTIVE	REACTIVE	CONFIRMED	Reactive (38.67)
103	REACTIVE (17.61)	REACTIVE	NON REACTIVE	REACTIVE	CONFIRMED	Reactive (103.7)
104	REACTIVE (1.35)	REACTIVE	NON REACTIVE	REACTIVE	CONFIRMED	Reactive (8.28)
105	REACTIVE (25.65)	REACTIVE	NON REACTIVE	REACTIVE	CONFIRMED	Reactive (189.7)
106	REACTIVE (13.84)	REACTIVE	NON REACTIVE	REACTIVE	CONFIRMED	Reactive (21.15)
107	REACTIVE (3.79)	WEAK REACTIVE	NON REACTIVE	REACTIVE	CONFIRMED	Reactive (12.15)
108	REACTIVE (5.90)	REACTIVE	NON REACTIVE	REACTIVE	CONFIRMED	Reactive (16.68)
109	REACTIVE (24.40)	REACTIVE	NON REACTIVE	REACTIVE	CONFIRMED	Reactive (108.6)
110	REACTIVE (25.51)	REACTIVE	NON REACTIVE	REACTIVE	CONFIRMED	Reactive (101.8)
111	REACTIVE (22.85)	REACTIVE	REACTIVE	REACTIVE	CONFIRMED	Reactive (136.2)
112	REACTIVE (11.46)	REACTIVE	REACTIVE	REACTIVE	CONFIRMED	Reactive (54.84)
113	REACTIVE (31.26)	REACTIVE	REACTIVE	REACTIVE	CONFIRMED	Reactive (293.3)
114	REACTIVE (29.10)	REACTIVE	REACTIVE	REACTIVE	CONFIRMED	Reactive (118.7)
115	REACTIVE (25.36)	REACTIVE	REACTIVE	REACTIVE	CONFIRMED	Reactive (132.7)
116	REACTIVE (21.58)	REACTIVE	REACTIVE	REACTIVE	CONFIRMED	Reactive (88.96)
117	REACTIVE (15.77)	REACTIVE	REACTIVE	REACTIVE	CONFIRMED	Reactive (63.66)
118	REACTIVE (14.30)	REACTIVE	REACTIVE	REACTIVE	CONFIRMED	Reactive (55.40)
119	REACTIVE (27.60)	REACTIVE	REACTIVE	REACTIVE	CONFIRMED	Reactive (195.6)
120	REACTIVE (31.18)	REACTIVE	REACTIVE	REACTIVE	CONFIRMED	Reactive (174.5)
121	REACTIVE (1.68)	NON REACTIVE	NON REACTIVE	REACTIVE (titre=160)	LIKELY	Non reactive (0.092)
122	REACTIVE (1.03)	WEAK REACTIVE	NON REACTIVE	NON REACTIVE	LIKELY	Non reactive (0.118)
123	REACTIVE (4.50)	NON REACTIVE	NON REACTIVE	REACTIVE (titre=80)	LIKELY	Non reactive (0.140)
124	REACTIVE (1.98)	REACTIVE	NON REACTIVE	NON REACTIVE	LIKELY	Non reactive (0.341)
125	REACTIVE (1.07)	REACTIVE	NON REACTIVE	NON REACTIVE	LIKELY	Non reactive (0.091)
126	REACTIVE (1.61)	REACTIVE	NON REACTIVE	NON REACTIVE	LIKELY	Non reactive (0.107)
127	REACTIVE (1.03)	WEAK REACTIVE	NON REACTIVE	NON REACTIVE	LIKELY	Non reactive (0.106)
128	REACTIVE (21.69)	WEAK REACTIVE	NON REACTIVE	NON REACTIVE	LIKELY	Non reactive (0.093)
129	REACTIVE (4.48)	NON REACTIVE	NON REACTIVE	REACTIVE (titre=320)	LIKELY	Reactive (17.95)
