# Supplementary material for: Improved efficiency using sequential automated immunoassays for syphilis screening in blood donors
Source: J Clin Microbiol. 2024 Jul 15;62(8):e00476-24. doi: 10.1128/jcm.00476-24 (PMC11323462; doi:10.1128/jcm.00476-24)
Supplement: Dataset S2 — Two-year results. [file jcm.00476-24-s0002.xlsx]

## Sheet: Per donation
Number	Date of collection	Alinity	Elecsys	TPPA	RPR	FTA-ABS	Derived outcome
1	07/07/2021	r	r	r	nr	r	Past treated
2	07/07/2021	r	nr	nt	nt	nt	Alinity false-positive
3	08/07/2021	r	r	r	64	r	Current infection
4	08/07/2021	r	r	r	nr	r	Unknown, referred
5	08/07/2021	r	nr	nt	nt	nt	Alinity false-positive
6	08/07/2021	r	nr	nt	nt	nt	Alinity false-positive
7	08/07/2021	r	nr	nt	nt	nt	Alinity false-positive
8	08/07/2021	r	nr	nt	nt	nt	Alinity false-positive
9	08/07/2021	r	nr	nt	nt	nt	Alinity false-positive
10	08/07/2021	r	nr	nt	nt	nt	Alinity false-positive
11	09/07/2021	r	nr	nt	nt	nt	Alinity false-positive
12	09/07/2021	r	nr	nt	nt	nt	Alinity false-positive
13	09/07/2021	r	nr	nt	nt	nt	Alinity false-positive
14	10/07/2021	r	nr	nt	nt	nt	Alinity false-positive
15	10/07/2021	r	nr	nt	nt	nt	Alinity false-positive
16	12/07/2021	r	r	r	nr	r	Past treated
17	12/07/2021	r	nr	nt	nt	nt	Alinity false-positive
18	12/07/2021	r	nr	nt	nt	nt	Alinity false-positive
19	13/07/2021	r	nr	nt	nt	nt	Alinity false-positive
20	13/07/2021	r	nr	nt	nt	nt	Alinity false-positive
21	13/07/2021	r	nr	nt	nt	nt	Alinity false-positive
22	13/07/2021	r	r	nr	nr	nr	Alinity false-positive
23	13/07/2021	r	r	nr	nr	nr	Alinity false-positive
24	14/07/2021	r	nr	nt	nt	nt	Alinity false-positive
25	14/07/2021	r	nr	nt	nt	nt	Alinity false-positive
26	15/07/2021	r	nr	nt	nt	nt	Alinity false-positive
27	15/07/2021	r	nr	nt	nt	nt	Alinity false-positive
28	16/07/2021	r	nr	nt	nt	nt	Alinity false-positive
29	17/07/2021	r	nr	nt	nt	nt	Alinity false-positive
30	18/07/2021	r	nr	nt	nt	nt	Alinity false-positive
31	18/07/2021	r	nr	nt	nt	nt	Alinity false-positive
32	18/07/2021	r	nr	nt	nt	nt	Alinity false-positive
33	19/07/2021	r	nr	nt	nt	nt	Alinity false-positive
34	19/07/2021	r	nr	nt	nt	nt	Alinity false-positive
35	19/07/2021	r	nr	nt	nt	nt	Alinity false-positive
36	19/07/2021	r	nr	nt	nt	nt	Alinity false-positive
37	19/07/2021	r	nr	nt	nt	nt	Alinity false-positive
38	20/07/2021	r	r	r	4	r	Unknown, referred
39	20/07/2021	r	r	r	nr	wk	Past treated
40	20/07/2021	r	nr	nt	nt	nt	Alinity false-positive
41	20/07/2021	r	nr	nt	nt	nt	Alinity false-positive
42	20/07/2021	r	nr	nt	nt	nt	Alinity false-positive
43	20/07/2021	r	nr	nt	nt	nt	Alinity false-positive
44	21/07/2021	r	nr	nt	nt	nt	Alinity false-positive
45	21/07/2021	r	nr	nt	nt	nt	Alinity false-positive
46	21/07/2021	r	nr	nt	nt	nt	Alinity false-positive
47	21/07/2021	r	nr	nt	nt	nt	Alinity false-positive
48	21/07/2021	r	nr	nt	nt	nt	Alinity false-positive
49	21/07/2021	r	nr	nt	nt	nt	Alinity false-positive
50	22/07/2021	r	nr	nt	nt	nt	Alinity false-positive
51	22/07/2021	r	nr	nt	nt	nt	Alinity false-positive
52	22/07/2021	r	nr	nt	nt	nt	Alinity false-positive
53	22/07/2021	r	nr	nt	nt	nt	Alinity false-positive
54	22/07/2021	r	nr	nt	nt	nt	Alinity false-positive
55	23/07/2021	r	r	r	nr	r	Past treated
56	23/07/2021	r	nr	nt	nt	nt	Alinity false-positive
57	23/07/2021	r	nr	nt	nt	nt	Alinity false-positive
58	24/07/2021	r	nr	nt	nt	nt	Alinity false-positive
59	24/07/2021	r	nr	nt	nt	nt	Alinity false-positive
60	24/07/2021	r	nr	nt	nt	nt	Alinity false-positive
61	26/07/2021	r	r	r	2	r	Past treated
62	26/07/2021	r	nr	nt	nt	nt	Alinity false-positive
63	26/07/2021	r	nr	nt	nt	nt	Alinity false-positive
64	26/07/2021	r	nr	nt	nt	nt	Alinity false-positive
65	26/07/2021	r	nr	nt	nt	nt	Alinity false-positive
66	27/07/2021	r	nr	nt	nt	nt	Alinity false-positive
67	27/07/2021	r	nr	nt	nt	nt	Alinity false-positive
68	27/07/2021	r	nr	nt	nt	nt	Alinity false-positive
69	28/07/2021	r	r	r	nr	wk	Past treated
70	28/07/2021	r	nr	nt	nt	nt	Alinity false-positive
71	28/07/2021	r	nr	nt	nt	nt	Alinity false-positive
72	28/07/2021	r	nr	nt	nt	nt	Alinity false-positive
73	28/07/2021	r	nr	nt	nt	nt	Alinity false-positive
74	28/07/2021	r	nr	nt	nt	nt	Alinity false-positive
75	28/07/2021	r	nr	nt	nt	nt	Alinity false-positive
76	28/07/2021	r	nr	nt	nt	nt	Alinity false-positive
77	29/07/2021	r	nr	nt	nt	nt	Alinity false-positive
78	30/07/2021	r	r	r	1	wk	Unknown, referred
79	30/07/2021	r	nr	nt	nt	nt	Alinity false-positive
80	30/07/2021	r	nr	nt	nt	nt	Alinity false-positive
81	30/07/2021	r	nr	nt	nt	nt	Alinity false-positive
82	30/07/2021	r	nr	nt	nt	nt	Alinity false-positive
83	30/07/2021	r	nr	nt	nt	nt	Alinity false-positive
84	31/07/2021	r	nr	nt	nt	nt	Alinity false-positive
85	31/07/2021	r	nr	nt	nt	nt	Alinity false-positive
86	31/07/2021	r	nr	nt	nt	nt	Alinity false-positive
87	03/08/2021	r	r	r	8	r	Current infection
88	03/08/2021	r	nr	nt	nt	nt	Alinity false-positive
89	03/08/2021	r	r	nr	nr	nr	Alinity & Elecsys false-positive
90	03/08/2021	r	nr	nt	nt	nt	Alinity false-positive
91	03/08/2021	r	nr	nt	nt	nt	Alinity false-positive
92	04/08/2021	r	r	nr	nr	nr	Alinity false-positive
93	04/08/2021	r	nr	nt	nt	nt	Alinity false-positive
94	04/08/2021	r	nr	nt	nt	nt	Alinity false-positive
95	04/08/2021	r	nr	nt	nt	nt	Alinity false-positive
96	04/08/2021	r	nr	nt	nt	nt	Alinity false-positive
97	05/08/2021	r	nr	nt	nt	nt	Alinity false-positive
98	05/08/2021	r	nr	nt	nt	nt	Alinity false-positive
99	05/08/2021	r	nr	nt	nt	nt	Alinity false-positive
100	06/08/2021	r	nr	nt	nt	nt	Alinity false-positive
101	06/08/2021	r	nr	nt	nt	nt	Alinity false-positive
102	07/08/2021	r	nr	nt	nt	nt	Alinity false-positive
103	07/08/2021	r	r	nr	nr	nr	Alinity false-positive
104	09/08/2021	r	nr	nt	nt	nt	Alinity false-positive
105	09/08/2021	r	nr	nt	nt	nt	Alinity false-positive
106	10/08/2021	r	r	r	nr	r	Past treated
107	11/08/2021	r	nr	nt	nt	nt	Alinity false-positive
108	12/08/2021	r	r	r	nr	r	Unknown, referred
109	12/08/2021	r	nr	nt	nt	nt	Alinity false-positive
110	12/08/2021	r	nr	nt	nt	nt	Alinity false-positive
111	13/08/2021	r	r	r	nr	r	Past treated
112	13/08/2021	r	nr	nt	nt	nt	Alinity false-positive
113	13/08/2021	r	nr	nt	nt	nt	Alinity false-positive
114	13/08/2021	r	nr	nt	nt	nt	Alinity false-positive
115	14/08/2021	r	nr	nt	nt	nt	Alinity false-positive
116	14/08/2021	r	nr	nt	nt	nt	Alinity false-positive
117	15/08/2021	r	nr	nt	nt	nt	Alinity false-positive
118	15/08/2021	r	nr	nt	nt	nt	Alinity false-positive
119	15/08/2021	r	nr	nt	nt	nt	Alinity false-positive
120	15/08/2021	r	nr	nt	nt	nt	Alinity false-positive
121	16/08/2021	r	nr	nt	nt	nt	Alinity false-positive
122	16/08/2021	r	nr	nt	nt	nt	Alinity false-positive
123	17/08/2021	r	nr	nt	nt	nt	Alinity false-positive
124	17/08/2021	r	nr	nt	nt	nt	Alinity false-positive
125	17/08/2021	r	nr	nt	nt	nt	Alinity false-positive
126	17/08/2021	r	r	r	8	r	Past treated
127	17/08/2021	r	r	nr	nr	nr	Alinity & Elecsys false-positive
128	17/08/2021	r	nr	nt	nt	nt	Alinity false-positive
129	17/08/2021	r	nr	nt	nt	nt	Alinity false-positive
130	18/08/2021	r	r	r	nr	r	Past treated
131	18/08/2021	r	nr	nt	nt	nt	Alinity false-positive
132	18/08/2021	r	nr	nt	nt	nt	Alinity false-positive
133	18/08/2021	r	nr	nt	nt	nt	Alinity false-positive
134	19/08/2021	r	r	r	nr	r	Past treated
135	19/08/2021	r	nr	nt	nt	nt	Alinity false-positive
136	19/08/2021	r	nr	nt	nt	nt	Alinity false-positive
137	19/08/2021	r	nr	nt	nt	nt	Alinity false-positive
138	20/08/2021	r	r	r	1	r	Unknown, referred
139	20/08/2021	r	nr	nt	nt	nt	Alinity false-positive
140	20/08/2021	r	nr	nt	nt	nt	Alinity false-positive
141	20/08/2021	r	nr	nt	nt	nt	Alinity false-positive
142	21/08/2021	r	nr	nt	nt	nt	Alinity false-positive
143	21/08/2021	r	nr	nt	nt	nt	Alinity false-positive
144	21/08/2021	r	nr	nt	nt	nt	Alinity false-positive
145	22/08/2021	r	r	r	nr	r	Unknown, referred
146	23/08/2021	r	r	r	nr	r	Unknown, referred
147	23/08/2021	r	nr	nt	nt	nt	Alinity false-positive
148	24/08/2021	r	nr	nt	nt	nt	Alinity false-positive
149	24/08/2021	r	nr	nt	nt	nt	Alinity false-positive
150	24/08/2021	r	nr	nt	nt	nt	Alinity false-positive
151	24/08/2021	r	nr	nt	nt	nt	Alinity false-positive
152	24/08/2021	r	nr	nt	nt	nt	Alinity false-positive
153	24/08/2021	r	nr	nt	nt	nt	Alinity false-positive
154	25/08/2021	r	r	r	nr	r	Past treated
155	25/08/2021	r	nr	nt	nt	nt	Alinity false-positive
156	26/08/2021	r	nr	nt	nt	nt	Alinity false-positive
157	26/08/2021	r	nr	nt	nt	nt	Alinity false-positive
158	26/08/2021	r	nr	nt	nt	nt	Alinity false-positive
159	27/08/2021	r	nr	nt	nt	nt	Alinity false-positive
160	27/08/2021	r	nr	nt	nt	nt	Alinity false-positive
161	28/08/2021	r	r	r	nr	r	Past treated
162	28/08/2021	r	nr	nt	nt	nt	Alinity false-positive
163	29/08/2021	r	nr	nt	nt	nt	Alinity false-positive
164	29/08/2021	r	r	r	64	r	Current infection
165	30/08/2021	r	nr	nt	nt	nt	Alinity false-positive
166	30/08/2021	r	r	nr	nr	nr	Alinity & Elecsys false-positive
167	30/08/2021	r	nr	nt	nt	nt	Alinity false-positive
168	30/08/2021	r	nr	nt	nt	nt	Alinity false-positive
169	30/08/2021	r	nr	nt	nt	nt	Alinity false-positive
170	31/08/2021	r	nr	nt	nt	nt	Alinity false-positive
171	31/08/2021	r	nr	nt	nt	nt	Alinity false-positive
172	31/08/2021	r	nr	nt	nt	nt	Alinity false-positive
173	31/08/2021	r	nr	nt	nt	nt	Alinity false-positive
174	31/08/2021	r	nr	nt	nt	nt	Alinity false-positive
175	31/08/2021	r	nr	nt	nt	nt	Alinity false-positive
176	01/09/2021	r	nr	nt	nt	nt	Alinity false-positive
177	01/09/2021	r	nr	nt	nt	nt	Alinity false-positive
178	02/09/2021	r	r	r	nr	wk	Past treated
179	02/09/2021	r	r	nr	nr	nr	Alinity & Elecsys false-positive
180	02/09/2021	r	nr	nt	nt	nt	Alinity false-positive
181	02/09/2021	r	nr	nt	nt	nt	Alinity false-positive
182	02/09/2021	r	nr	nt	nt	nt	Alinity false-positive
183	03/09/2021	r	r	r	8	r	Current infection
184	03/09/2021	r	r	r	nr	r	Past treated
185	03/09/2021	r	nr	nt	nt	nt	Alinity false-positive
186	03/09/2021	r	nr	nt	nt	nt	Alinity false-positive
187	03/09/2021	r	nr	nt	nt	nt	Alinity false-positive
188	05/09/2021	r	nr	nt	nt	nt	Alinity false-positive
189	05/09/2021	r	nr	nt	nt	nt	Alinity false-positive
190	06/09/2021	r	nr	nt	nt	nt	Alinity false-positive
191	06/09/2021	r	r	r	nr	r	Past treated
192	07/09/2021	r	r	r	nr	r	Past treated
193	07/09/2021	r	r	r	nr	r	Past treated
194	07/09/2021	r	nr	nt	nt	nt	Alinity false-positive
195	08/09/2021	r	nr	nt	nt	nt	Alinity false-positive
196	08/09/2021	r	nr	nt	nt	nt	Alinity false-positive
197	08/09/2021	r	nr	nt	nt	nt	Alinity false-positive
198	09/09/2021	r	nr	nt	nt	nt	Alinity false-positive
199	09/09/2021	r	nr	nt	nt	nt	Alinity false-positive
200	09/09/2021	r	nr	nt	nt	nt	Alinity false-positive
201	09/09/2021	r	nr	nt	nt	nt	Alinity false-positive
202	10/09/2021	r	nr	nt	nt	nt	Alinity false-positive
203	11/09/2021	r	r	r	nr	r	Unknown, referred
204	11/09/2021	r	r	r	nr	r	Past treated
205	11/09/2021	r	nr	nt	nt	nt	Alinity false-positive
206	12/09/2021	r	r	r	nr	wk	Unknown, referred
207	12/09/2021	r	nr	nt	nt	nt	Alinity false-positive
208	12/09/2021	r	nr	nt	nt	nt	Alinity false-positive
209	13/09/2021	r	nr	nt	nt	nt	Alinity false-positive
210	13/09/2021	r	nr	nt	nt	nt	Alinity false-positive
211	14/09/2021	r	nr	nt	nt	nt	Alinity false-positive
212	14/09/2021	r	nr	nt	nt	nt	Alinity false-positive
213	14/09/2021	r	nr	nt	nt	nt	Alinity false-positive
214	14/09/2021	r	nr	nt	nt	nt	Alinity false-positive
215	15/09/2021	r	nr	nt	nt	nt	Alinity false-positive
216	15/09/2021	r	nr	nt	nt	nt	Alinity false-positive
217	15/09/2021	r	nr	nt	nt	nt	Alinity false-positive
218	16/09/2021	r	nr	nt	nt	nt	Alinity false-positive
219	17/09/2021	r	nr	nt	nt	nt	Alinity false-positive
220	17/09/2021	r	nr	nt	nt	nt	Alinity false-positive
221	17/09/2021	r	nr	nt	nt	nt	Alinity false-positive
222	18/09/2021	r	nr	nt	nt	nt	Alinity false-positive
223	18/09/2021	r	nr	nt	nt	nt	Alinity false-positive
224	18/09/2021	r	nr	nt	nt	nt	Alinity false-positive
225	20/09/2021	r	nr	nt	nt	nt	Alinity false-positive
226	20/09/2021	r	nr	nt	nt	nt	Alinity false-positive
227	20/09/2021	r	nr	nt	nt	nt	Alinity false-positive
228	22/09/2021	r	r	nr	nr	nr	Alinity & Elecsys false-positive
229	22/09/2021	r	nr	nt	nt	nt	Alinity false-positive
230	23/09/2021	r	nr	nt	nt	nt	Alinity false-positive
231	23/09/2021	r	nr	nt	nt	nt	Alinity false-positive
232	25/09/2021	r	nr	nt	nt	nt	Alinity false-positive
233	27/09/2021	r	nr	nt	nt	nt	Alinity false-positive
234	27/09/2021	r	nr	nt	nt	nt	Alinity false-positive
235	27/09/2021	r	nr	nt	nt	nt	Alinity false-positive
236	28/09/2021	r	nr	nt	nt	nt	Alinity false-positive
237	28/09/2021	r	nr	nt	nt	nt	Alinity false-positive
238	28/09/2021	r	nr	nt	nt	nt	Alinity false-positive
239	29/09/2021	r	nr	nt	nt	nt	Alinity false-positive
240	29/09/2021	r	nr	nt	nt	nt	Alinity false-positive
241	30/09/2021	r	nr	nt	nt	nt	Alinity false-positive
242	30/09/2021	r	nr	nt	nt	nt	Alinity false-positive
243	01/10/2021	r	nr	nt	nt	nt	Alinity false-positive
244	01/10/2021	r	nr	nt	nt	nt	Alinity false-positive
245	02/10/2021	r	nr	nt	nt	nt	Alinity false-positive
246	03/10/2021	r	nr	nt	nt	nt	Alinity false-positive
247	04/10/2021	r	r	r	16	r	Current infection
248	04/10/2021	r	nr	nt	nt	nt	Alinity false-positive
249	04/10/2021	r	nr	nt	nt	nt	Alinity false-positive
250	05/10/2021	r	nr	nt	nt	nt	Alinity false-positive
251	05/10/2021	r	nr	nt	nt	nt	Alinity false-positive
252	06/10/2021	r	nr	nt	nt	nt	Alinity false-positive
253	06/10/2021	r	nr	nt	nt	nt	Alinity false-positive
254	06/10/2021	r	nr	nt	nt	nt	Alinity false-positive
255	06/10/2021	r	nr	nt	nt	nt	Alinity false-positive
256	07/10/2021	r	nr	nt	nt	nt	Alinity false-positive
257	08/10/2021	r	nr	nt	nt	nt	Alinity false-positive
258	08/10/2021	r	nr	nt	nt	nt	Alinity false-positive
259	08/10/2021	r	nr	nt	nt	nt	Alinity false-positive
260	08/10/2021	r	nr	nt	nt	nt	Alinity false-positive
261	09/10/2021	r	r	r	1	r	Past treated
262	09/10/2021	r	nr	nt	nt	nt	Alinity false-positive
263	09/10/2021	r	nr	nt	nt	nt	Alinity false-positive
264	10/10/2021	r	nr	nt	nt	nt	Alinity false-positive
265	11/10/2021	r	nr	nt	nt	nt	Alinity false-positive
266	11/10/2021	r	nr	nt	nt	nt	Alinity false-positive
267	11/10/2021	r	nr	nt	nt	nt	Alinity false-positive
268	12/10/2021	r	r	r	nr	r	Past treated
269	12/10/2021	r	r	nr	nr	nr	Alinity & Elecsys false-positive
270	12/10/2021	r	nr	nt	nt	nt	Alinity false-positive
271	12/10/2021	r	nr	nt	nt	nt	Alinity false-positive
272	12/10/2021	r	nr	nt	nt	nt	Alinity false-positive
273	13/10/2021	r	r	r	nr	r	Past treated
274	14/10/2021	r	nr	nt	nt	nt	Alinity false-positive
275	14/10/2021	r	nr	nt	nt	nt	Alinity false-positive
276	14/10/2021	r	nr	nt	nt	nt	Alinity false-positive
277	14/10/2021	r	nr	nt	nt	nt	Alinity false-positive
278	15/10/2021	r	r	r	nr	r	Past treated
279	15/10/2021	r	nr	nt	nt	nt	Alinity false-positive
280	15/10/2021	r	nr	nt	nt	nt	Alinity false-positive
281	15/10/2021	r	r	nr	nr	nr	Alinity false-positive
282	16/10/2021	r	r	r	nr	nr	Past treated
283	16/10/2021	r	nr	nt	nt	nt	Alinity false-positive
284	16/10/2021	r	nr	nt	nt	nt	Alinity false-positive
285	16/10/2021	r	nr	nt	nt	nt	Alinity false-positive
286	16/10/2021	r	nr	nt	nt	nt	Alinity false-positive
287	17/10/2021	r	nr	nt	nt	nt	Alinity false-positive
288	18/10/2021	r	nr	nt	nt	nt	Alinity false-positive
289	19/10/2021	r	nr	nt	nt	nt	Alinity false-positive
290	19/10/2021	r	nr	nt	nt	nt	Alinity false-positive
291	20/10/2021	r	nr	nt	nt	nt	Alinity false-positive
292	20/10/2021	r	r	r	nr	r	Past treated
293	20/10/2021	r	nr	nt	nt	nt	Alinity false-positive
294	20/10/2021	r	nr	nt	nt	nt	Alinity false-positive
295	20/10/2021	r	nr	nt	nt	nt	Alinity false-positive
296	21/10/2021	r	r	r	nr	r	Unknown, referred
297	21/10/2021	r	r	r	nr	r	Past treated
298	21/10/2021	r	nr	nt	nt	nt	Alinity false-positive
299	21/10/2021	r	nr	nt	nt	nt	Alinity false-positive
300	21/10/2021	r	nr	nt	nt	nt	Alinity false-positive
301	22/10/2021	r	nr	nt	nt	nt	Alinity false-positive
302	22/10/2021	r	nr	nt	nt	nt	Alinity false-positive
303	23/10/2021	r	nr	nt	nt	nt	Alinity false-positive
304	25/10/2021	r	nr	nt	nt	nt	Alinity false-positive
305	25/10/2021	r	nr	nt	nt	nt	Alinity false-positive
306	26/10/2021	r	nr	nt	nt	nt	Alinity false-positive
307	27/10/2021	r	nr	nt	nt	nt	Alinity false-positive
308	27/10/2021	r	r	nr	nr	nr	Alinity false-positive
309	27/10/2021	r	nr	nt	nt	nt	Alinity false-positive
310	28/10/2021	r	nr	nt	nt	nt	Alinity false-positive
311	28/10/2021	r	r	r	nr	r	Unknown, referred
312	28/10/2021	r	r	r	nr	wk	Past treated
313	28/10/2021	r	r	r	nr	r	Past treated
314	28/10/2021	r	r	nr	nr	nr	Alinity & Elecsys false-positive
315	28/10/2021	r	nr	nt	nt	nt	Alinity false-positive
316	29/10/2021	r	nr	nt	nt	nt	Alinity false-positive
317	29/10/2021	r	nr	nt	nt	nt	Alinity false-positive
318	29/10/2021	r	nr	nt	nt	nt	Alinity false-positive
319	30/10/2021	r	r	r	nr	r	Unknown, referred
320	30/10/2021	r	nr	nt	nt	nt	Alinity false-positive
321	31/10/2021	r	nr	nt	nt	nt	Alinity false-positive
322	31/10/2021	r	r	r	1	r	Past treated
323	01/11/2021	r	r	r	nr	r	Past treated
324	01/11/2021	r	nr	nt	nt	nt	Alinity false-positive
325	02/11/2021	r	r	r	nr	r	Unknown, referred
326	02/11/2021	r	nr	nt	nt	nt	Alinity false-positive
327	02/11/2021	r	nr	nt	nt	nt	Alinity false-positive
328	03/11/2021	r	nr	nt	nt	nt	Alinity false-positive
329	04/11/2021	r	r	r	nr	r	Past treated
330	04/11/2021	r	r	nr	nr	nr	Past treated
331	05/11/2021	r	r	nr	nr	nr	Alinity & Elecsys false-positive
332	05/11/2021	r	nr	nt	nt	nt	Alinity false-positive
333	05/11/2021	r	r	r	nr	r	Past treated
334	05/11/2021	r	nr	nt	nt	nt	Alinity false-positive
335	05/11/2021	r	nr	nt	nt	nt	Alinity false-positive
336	05/11/2021	r	nr	nt	nt	nt	Alinity false-positive
337	06/11/2021	r	nr	nt	nt	nt	Alinity false-positive
338	07/11/2021	r	r	r	nr	r	Unknown, referred
339	07/11/2021	r	nr	nt	nt	nt	Alinity false-positive
340	08/11/2021	r	r	nr	nr	nr	Alinity & Elecsys false-positive
341	08/11/2021	r	nr	nt	nt	nt	Alinity false-positive
342	09/11/2021	r	nr	nt	nt	nt	Alinity false-positive
343	09/11/2021	r	nr	nt	nt	nt	Alinity false-positive
344	09/11/2021	r	nr	nt	nt	nt	Alinity false-positive
345	09/11/2021	r	nr	nt	nt	nt	Alinity false-positive
346	10/11/2021	r	nr	nt	nt	nt	Alinity false-positive
347	10/11/2021	r	nr	nt	nt	nt	Alinity false-positive
348	11/11/2021	r	r	r	nr	nr	Past treated
349	11/11/2021	r	nr	nt	nt	nt	Alinity false-positive
350	11/11/2021	r	nr	nt	nt	nt	Alinity false-positive
351	11/11/2021	r	nr	nt	nt	nt	Alinity false-positive
352	11/11/2021	r	nr	nt	nt	nt	Alinity false-positive
353	12/11/2021	r	r	r	64	r	Current infection
354	13/11/2021	r	r	nr	nr	nr	Alinity & Elecsys false-positive
355	13/11/2021	r	nr	nt	nt	nt	Alinity false-positive
356	14/11/2021	r	nr	nt	nt	nt	Alinity false-positive
357	14/11/2021	r	nr	nt	nt	nt	Alinity false-positive
358	15/11/2021	r	r	r	nr	r	Unknown, referred
359	15/11/2021	r	nr	nt	nt	nt	Alinity false-positive
360	15/11/2021	r	nr	nt	nt	nt	Alinity false-positive
361	15/11/2021	r	nr	nt	nt	nt	Alinity false-positive
362	16/11/2021	r	nr	nt	nt	nt	Alinity false-positive
363	17/11/2021	r	nr	nt	nt	nt	Alinity false-positive
364	17/11/2021	r	nr	nt	nt	nt	Alinity false-positive
365	17/11/2021	r	nr	nt	nt	nt	Alinity false-positive
366	17/11/2021	r	nr	nt	nt	nt	Alinity false-positive
367	18/11/2021	r	nr	nt	nt	nt	Alinity false-positive
368	18/11/2021	r	nr	nt	nt	nt	Alinity false-positive
369	18/11/2021	r	nr	nt	nt	nt	Alinity false-positive
370	19/11/2021	r	r	r	nr	r	Past treated
371	19/11/2021	r	nr	nt	nt	nt	Alinity false-positive
372	19/11/2021	r	nr	nt	nt	nt	Alinity false-positive
373	20/11/2021	r	nr	nt	nt	nt	Alinity false-positive
374	20/11/2021	r	nr	nt	nt	nt	Alinity false-positive
375	21/11/2021	r	r	r	nr	r	Unknown, referred
376	22/11/2021	r	nr	nt	nt	nt	Alinity false-positive
377	22/11/2021	r	nr	nt	nt	nt	Alinity false-positive
378	23/11/2021	r	r	r	nr	r	Unknown, referred
379	23/11/2021	r	nr	nt	nt	nt	Alinity false-positive
380	23/11/2021	r	nr	nt	nt	nt	Alinity false-positive
381	23/11/2021	r	nr	nt	nt	nt	Alinity false-positive
382	23/11/2021	r	nr	nt	nt	nt	Alinity false-positive
383	24/11/2021	r	nr	nt	nt	nt	Alinity false-positive
384	24/11/2021	r	nr	nt	nt	nt	Alinity false-positive
385	25/11/2021	r	nr	nt	nt	nt	Alinity false-positive
386	26/11/2021	r	nr	nt	nt	nt	Alinity false-positive
387	26/11/2021	r	nr	nt	nt	nt	Alinity false-positive
388	26/11/2021	r	nr	nt	nt	nt	Alinity false-positive
389	26/11/2021	r	nr	nt	nt	nt	Alinity false-positive
390	26/11/2021	r	nr	nt	nt	nt	Alinity false-positive
391	26/11/2021	r	nr	nt	nt	nt	Alinity false-positive
392	27/11/2021	r	r	r	nr	r	Past treated
393	27/11/2021	r	r	nr	nr	nr	Alinity & Elecsys false-positive
394	29/11/2021	r	nr	nt	nt	nt	Alinity false-positive
395	29/11/2021	r	nr	nt	nt	nt	Alinity false-positive
396	30/11/2021	r	r	r	64	r	Current infection
397	30/11/2021	r	nr	nt	nt	nt	Alinity false-positive
398	30/11/2021	r	nr	nt	nt	nt	Alinity false-positive
399	30/11/2021	r	nr	nt	nt	nt	Alinity false-positive
400	01/12/2021	r	r	r	nr	r	Past treated
401	01/12/2021	r	nr	nt	nt	nt	Alinity false-positive
402	01/12/2021	r	nr	nt	nt	nt	Alinity false-positive
403	01/12/2021	r	nr	nt	nt	nt	Alinity false-positive
404	02/12/2021	r	r	r	nr	r	Past treated
405	02/12/2021	r	r	nr	nr	nr	Past treated
406	02/12/2021	r	nr	nt	nt	nt	Alinity false-positive
407	02/12/2021	r	nr	nt	nt	nt	Alinity false-positive
408	03/12/2021	r	nr	nt	nt	nt	Alinity false-positive
409	03/12/2021	r	nr	nt	nt	nt	Alinity false-positive
410	03/12/2021	r	nr	nt	nt	nt	Alinity false-positive
411	07/12/2021	r	nr	nt	nt	nt	Alinity false-positive
412	07/12/2021	r	nr	nt	nt	nt	Alinity false-positive
413	08/12/2021	r	r	r	r	r	Past treated
414	08/12/2021	r	nr	nt	nt	nt	Alinity false-positive
415	08/12/2021	r	nr	nt	nt	nt	Alinity false-positive
416	08/12/2021	r	nr	nt	nt	nt	Alinity false-positive
417	08/12/2021	r	nr	nt	nt	nt	Alinity false-positive
418	08/12/2021	r	nr	nt	nt	nt	Alinity false-positive
419	09/12/2021	r	nr	nt	nt	nt	Alinity false-positive
420	09/12/2021	r	r	r	nr	wk	Past treated
421	09/12/2021	r	nr	nt	nt	nt	Alinity false-positive
422	09/12/2021	r	nr	nt	nt	nt	Alinity false-positive
423	09/12/2021	r	nr	nt	nt	nt	Alinity false-positive
424	10/12/2021	r	nr	nt	nt	nt	Alinity false-positive
425	10/12/2021	r	nr	nt	nt	nt	Alinity false-positive
426	10/12/2021	r	nr	nt	nt	nt	Alinity false-positive
427	10/12/2021	r	nr	nt	nt	nt	Alinity false-positive
428	11/12/2021	r	nr	nt	nt	nt	Alinity false-positive
429	12/12/2021	r	nr	nt	nt	nt	Alinity false-positive
430	13/12/2021	r	nr	nt	nt	nt	Alinity false-positive
431	13/12/2021	r	nr	nt	nt	nt	Alinity false-positive
432	14/12/2021	r	r	r	64	r	Unknown, referred
433	14/12/2021	r	r	r	nr	r	Past treated
434	14/12/2021	r	nr	nt	nt	nt	Alinity false-positive
435	14/12/2021	r	nr	nt	nt	nt	Alinity false-positive
436	15/12/2021	r	nr	nt	nt	nt	Alinity false-positive
437	15/12/2021	r	nr	nt	nt	nt	Alinity false-positive
438	15/12/2021	r	nr	nt	nt	nt	Alinity false-positive
439	15/12/2021	r	nr	nt	nt	nt	Alinity false-positive
440	16/12/2021	r	r	r	4	r	Past treated
441	16/12/2021	r	r	r	nr	wk	Past treated
442	16/12/2021	r	nr	nt	nt	nt	Alinity false-positive
443	16/12/2021	r	nr	nt	nt	nt	Alinity false-positive
444	16/12/2021	r	nr	nt	nt	nt	Alinity false-positive
445	17/12/2021	r	nr	nt	nt	nt	Alinity false-positive
446	17/12/2021	r	nr	nt	nt	nt	Alinity false-positive
447	18/12/2021	r	nr	nt	nt	nt	Alinity false-positive
448	18/12/2021	r	nr	nt	nt	nt	Alinity false-positive
449	19/12/2021	r	nr	nt	nt	nt	Alinity false-positive
450	20/12/2021	r	nr	nt	nt	nt	Alinity false-positive
451	21/12/2021	r	r	r	2	r	Unknown, referred
452	21/12/2021	r	nr	nt	nt	nt	Alinity false-positive
453	21/12/2021	r	nr	nt	nt	nt	Alinity false-positive
454	22/12/2021	r	r	r	nr	r	Past treated
455	22/12/2021	r	nr	nt	nt	nt	Alinity false-positive
456	22/12/2021	r	nr	nt	nt	nt	Alinity false-positive
457	22/12/2021	r	nr	nt	nt	nt	Alinity false-positive
458	22/12/2021	r	r	nr	nr	nr	Alinity false-positive
459	22/12/2021	r	nr	nt	nt	nt	Alinity false-positive
460	23/12/2021	r	r	r	1	r	Unknown, referred
461	23/12/2021	r	nr	nt	nt	nt	Alinity false-positive
462	23/12/2021	r	nr	nt	nt	nt	Alinity false-positive
463	24/12/2021	r	nr	nt	nt	nt	Alinity false-positive
464	27/12/2021	r	r	r	nr	wk	Unknown, referred
465	27/12/2021	r	r	r	nr	wk	Unknown, referred
466	27/12/2021	r	nr	nt	nt	nt	Alinity false-positive
467	28/12/2021	r	r	nr	nr	nr	Alinity false-positive
468	28/12/2021	r	nr	nt	nt	nt	Alinity false-positive
469	29/12/2021	r	nr	nt	nt	nt	Alinity false-positive
470	29/12/2021	r	nr	nt	nt	nt	Alinity false-positive
471	29/12/2021	r	nr	nt	nt	nt	Alinity false-positive
472	29/12/2021	r	nr	nt	nt	nt	Alinity false-positive
473	29/12/2021	r	r	nr	nr	nr	Alinity false-positive
474	29/12/2021	r	nr	nt	nt	nt	Alinity false-positive
475	30/12/2021	r	nr	nt	nt	nt	Alinity false-positive
476	30/12/2021	r	nr	nt	nt	nt	Alinity false-positive
477	31/12/2021	r	nr	nt	nt	nt	Alinity false-positive
478	02/01/2022	r	r	r	nr	r	Past treated
479	02/01/2022	r	nr	nt	nt	nt	Alinity false-positive
480	03/01/2022	r	nr	nt	nt	nt	Alinity false-positive
481	03/01/2022	r	nr	nt	nt	nt	Alinity false-positive
482	04/01/2022	r	nr	nt	nt	nt	Alinity false-positive
483	04/01/2022	r	nr	nt	nt	nt	Alinity false-positive
484	04/01/2022	r	r	r	nr	r	Past treated
485	05/01/2022	r	nr	nt	nt	nt	Alinity false-positive
486	06/01/2022	r	nr	nt	nt	nt	Alinity false-positive
487	06/01/2022	r	r	nr	nr	r	Past treated
488	07/01/2022	r	nr	nt	nt	nt	Alinity false-positive
489	08/01/2022	r	nr	nt	nt	nt	Alinity false-positive
490	08/01/2022	r	nr	nt	nt	nt	Alinity false-positive
491	11/01/2022	r	nr	nt	nt	nt	Alinity false-positive
492	11/01/2022	r	nr	nt	nt	nt	Alinity false-positive
493	12/01/2022	r	r	r	nr	r	Past treated
494	12/01/2022	r	r	r	4	r	Past treated
495	12/01/2022	r	nr	nt	nt	nt	Alinity false-positive
496	13/01/2022	r	nr	nt	nt	nt	Alinity false-positive
497	13/01/2022	r	nr	nt	nt	nt	Alinity false-positive
498	14/01/2022	r	nr	nt	nt	nt	Alinity false-positive
499	15/01/2022	r	nr	nt	nt	nt	Alinity false-positive
500	15/01/2022	r	nr	nt	nt	nt	Alinity false-positive
501	16/01/2022	r	nr	nt	nt	nt	Alinity false-positive
502	17/01/2022	r	nr	nt	nt	nt	Alinity false-positive
503	17/01/2022	r	nr	nt	nt	nt	Alinity false-positive
504	18/01/2022	r	r	r	nr	r	Unknown, referred
505	18/01/2022	r	nr	nt	nt	nt	Alinity false-positive
506	18/01/2022	r	nr	nt	nt	nt	Alinity false-positive
507	19/01/2022	r	nr	nt	nt	nt	Alinity false-positive
508	19/01/2022	r	nr	nt	nt	nt	Alinity false-positive
509	20/01/2022	r	r	r	nr	nr	Past treated
510	20/01/2022	r	nr	nt	nt	nt	Alinity false-positive
511	20/01/2022	r	r	r	nr	r	Past treated
512	20/01/2022	r	r	r	nr	r	Past treated
513	20/01/2022	r	nr	nt	nt	nt	Alinity false-positive
514	23/01/2022	r	nr	nt	nt	nt	Alinity false-positive
515	23/01/2022	r	nr	nt	nt	nt	Alinity false-positive
516	24/01/2022	r	nr	nt	nt	nt	Alinity false-positive
517	24/01/2022	r	nr	nt	nt	nt	Alinity false-positive
518	24/01/2022	r	nr	nt	nt	nt	Alinity false-positive
519	25/01/2022	r	r	r	nr	r	Unknown, referred
520	25/01/2022	r	nr	nt	nt	nt	Alinity false-positive
521	25/01/2022	r	r	nr	nr	nr	Alinity false-positive
522	26/01/2022	r	r	r	nr	r	Past treated
523	26/01/2022	r	nr	nt	nt	nt	Alinity false-positive
524	27/01/2022	r	r	r	4	r	Unknown, referred
525	27/01/2022	r	r	r	nr	r	Past treated
526	28/01/2022	r	r	nr	nr	nr	Alinity & Elecsys false-positive
527	28/01/2022	r	nr	nt	nt	nt	Alinity false-positive
528	29/01/2022	r	nr	nt	nt	nt	Alinity false-positive
529	29/01/2022	r	nr	nt	nt	nt	Alinity false-positive
530	01/02/2022	r	r	r	nr	r	Past treated
531	01/02/2022	r	r	r	2	r	Past treated
532	01/02/2022	r	nr	nt	nt	nt	Alinity false-positive
533	01/02/2022	r	nr	nt	nt	nt	Alinity false-positive
534	01/02/2022	r	nr	nt	nt	nt	Alinity false-positive
535	02/02/2022	r	nr	nt	nt	nt	Alinity false-positive
536	02/02/2022	r	r	r	nr	r	Past treated
537	02/02/2022	r	nr	nt	nt	nt	Alinity false-positive
538	03/02/2022	r	r	r	1	r	Unknown, referred
539	03/02/2022	r	r	r	nr	nr	Past treated
540	03/02/2022	r	nr	nt	nt	nt	Alinity false-positive
541	03/02/2022	r	nr	nt	nt	nt	Alinity false-positive
542	05/02/2022	r	r	r	16	r	Unknown, referred
543	06/02/2022	r	nr	nt	nt	nt	Alinity false-positive
544	06/02/2022	r	nr	nt	nt	nt	Alinity false-positive
545	07/02/2022	r	nr	nt	nt	nt	Alinity false-positive
546	08/02/2022	r	nr	nt	nt	nt	Alinity false-positive
547	08/02/2022	r	r	r	nr	r	Unknown, referred
548	08/02/2022	r	nr	nt	nt	nt	Alinity false-positive
549	08/02/2022	r	nr	nt	nt	nt	Alinity false-positive
550	08/02/2022	r	nr	nt	nt	nt	Alinity false-positive
551	09/02/2022	r	nr	nt	nt	nt	Alinity false-positive
552	11/02/2022	r	r	r	nr	r	Past treated
553	11/02/2022	r	nr	nt	nt	nt	Alinity false-positive
554	12/02/2022	r	r	r	nr	r	Past treated
555	13/02/2022	r	nr	nt	nt	nt	Alinity false-positive
556	14/02/2022	r	nr	nt	nt	nt	Alinity false-positive
557	15/02/2022	r	r	r	4	r	Past treated
558	15/02/2022	r	nr	nt	nt	nt	Alinity false-positive
559	16/02/2022	r	nr	nt	nt	nt	Alinity false-positive
560	16/02/2022	r	r	r	nr	wk	Past treated
561	17/02/2022	r	r	r	nr	nr	Past treated
562	17/02/2022	r	nr	nt	nt	nt	Alinity false-positive
563	17/02/2022	r	nr	nt	nt	nt	Alinity false-positive
564	17/02/2022	r	nr	nt	nt	nt	Alinity false-positive
565	17/02/2022	r	nr	nt	nt	nt	Alinity false-positive
566	18/02/2022	r	r	r	2	r	Unknown, referred
567	18/02/2022	r	r	r	8	r	Past treated
568	18/02/2022	r	nr	nt	nt	nt	Alinity false-positive
569	19/02/2022	r	r	r	nr	r	Past treated
570	19/02/2022	r	nr	nt	nt	nt	Alinity false-positive
571	19/02/2022	r	nr	nt	nt	nt	Alinity false-positive
572	21/02/2022	r	nr	nt	nt	nt	Alinity false-positive
573	21/02/2022	r	nr	nt	nt	nt	Alinity false-positive
574	21/02/2022	r	nr	nt	nt	nt	Alinity false-positive
575	21/02/2022	r	nr	nt	nt	nt	Alinity false-positive
576	22/02/2022	r	nr	nt	nt	nt	Alinity false-positive
577	22/02/2022	r	nr	nt	nt	nt	Alinity false-positive
578	23/02/2022	r	nr	nt	nt	nt	Alinity false-positive
579	23/02/2022	r	nr	nt	nt	nt	Alinity false-positive
580	23/02/2022	r	nr	nt	nt	nt	Alinity false-positive
581	24/02/2022	r	nr	nt	nt	nt	Alinity false-positive
582	24/02/2022	r	nr	nt	nt	nt	Alinity false-positive
583	24/02/2022	r	nr	nt	nt	nt	Alinity false-positive
584	24/02/2022	r	nr	nt	nt	nt	Alinity false-positive
585	25/02/2022	r	nr	nt	nt	nt	Alinity false-positive
586	25/02/2022	r	nr	nt	nt	nt	Alinity false-positive
587	26/02/2022	r	nr	nt	nt	nt	Alinity false-positive
588	28/02/2022	r	nr	nt	nt	nt	Alinity false-positive
589	01/03/2022	r	nr	nt	nt	nt	Alinity false-positive
590	01/03/2022	r	r	r	nr	r	Past treated
591	01/03/2022	r	nr	nt	nt	nt	Alinity false-positive
592	01/03/2022	r	nr	nt	nt	nt	Alinity false-positive
593	02/03/2022	r	nr	nt	nt	nt	Alinity false-positive
594	02/03/2022	r	nr	nt	nt	nt	Alinity false-positive
595	02/03/2022	r	nr	nt	nt	nt	Alinity false-positive
596	03/03/2022	r	r	r	nr	wk	Past treated
597	03/03/2022	r	nr	nt	nt	nt	Alinity false-positive
598	03/03/2022	r	nr	nt	nt	nt	Alinity false-positive
599	04/03/2022	r	nr	nt	nt	nt	Alinity false-positive
600	04/03/2022	r	nr	nt	nt	nt	Alinity false-positive
601	05/03/2022	r	r	r	8	r	Current infection
602	05/03/2022	r	nr	nt	nt	nt	Alinity false-positive
603	05/03/2022	r	nr	nt	nt	nt	Alinity false-positive
604	05/03/2022	r	nr	nt	nt	nt	Alinity false-positive
605	05/03/2022	r	nr	nt	nt	nt	Alinity false-positive
606	06/03/2022	r	nr	nt	nt	nt	Alinity false-positive
607	07/03/2022	r	nr	nt	nt	nt	Alinity false-positive
608	07/03/2022	r	nr	nt	nt	nt	Alinity false-positive
609	07/03/2022	r	nr	nt	nt	nt	Alinity false-positive
610	09/03/2022	r	r	r	nr	r	Unknown, referred
611	09/03/2022	r	nr	nt	nt	nt	Alinity false-positive
612	09/03/2022	r	nr	nt	nt	nt	Alinity false-positive
613	10/03/2022	r	nr	nt	nt	nt	Alinity false-positive
614	10/03/2022	r	r	r	4	r	Current infection
615	10/03/2022	r	nr	nt	nt	nt	Alinity false-positive
616	10/03/2022	r	nr	nt	nt	nt	Alinity false-positive
617	11/03/2022	r	nr	nt	nt	nt	Alinity false-positive
618	12/03/2022	r	nr	nt	nt	nt	Alinity false-positive
619	12/03/2022	r	nr	nt	nt	nt	Alinity false-positive
620	14/03/2022	r	nr	nt	nt	nt	Alinity false-positive
621	14/03/2022	r	nr	nt	nt	nt	Alinity false-positive
622	15/03/2022	r	nr	nt	nt	nt	Alinity false-positive
623	15/03/2022	r	nr	nt	nt	nt	Alinity false-positive
624	16/03/2022	r	r	r	nr	r	Unknown, referred
625	16/03/2022	r	nr	nt	nt	nt	Alinity false-positive
626	16/03/2022	r	nr	nt	nt	nt	Alinity false-positive
627	16/03/2022	r	nr	nt	nt	nt	Alinity false-positive
628	16/03/2022	r	nr	nt	nt	nt	Alinity false-positive
629	16/03/2022	r	nr	nt	nt	nt	Alinity false-positive
630	17/03/2022	r	nr	nt	nt	nt	Alinity false-positive
631	17/03/2022	r	r	r	nr	r	Past treated
632	17/03/2022	r	nr	nt	nt	nt	Alinity false-positive
633	18/03/2022	r	nr	nt	nt	nt	Alinity false-positive
634	18/03/2022	r	nr	nt	nt	nt	Alinity false-positive
635	18/03/2022	r	nr	nt	nt	nt	Alinity false-positive
636	18/03/2022	r	nr	nt	nt	nt	Alinity false-positive
637	19/03/2022	r	nr	nt	nt	nt	Alinity false-positive
638	19/03/2022	r	nr	nt	nt	nt	Alinity false-positive
639	23/03/2022	r	nr	nt	nt	nt	Alinity false-positive
640	23/03/2022	r	nr	nt	nt	nt	Alinity false-positive
641	23/03/2022	r	nr	nt	nt	nt	Alinity false-positive
642	24/03/2022	r	r	r	nr	r	Past treated
643	24/03/2022	r	nr	nt	nt	nt	Alinity false-positive
644	24/03/2022	r	nr	nt	nt	nt	Alinity false-positive
645	24/03/2022	r	nr	nt	nt	nt	Alinity false-positive
646	25/03/2022	r	r	r	nr	r	Past treated
647	25/03/2022	r	nr	nt	nt	nt	Alinity false-positive
648	25/03/2022	r	nr	nt	nt	nt	Alinity false-positive
649	26/03/2022	r	nr	nt	nt	nt	Alinity false-positive
650	28/03/2022	r	r	r	2	r	Past treated
651	28/03/2022	r	r	r	16	r	Current infection
652	29/03/2022	r	r	r	nr	r	Past treated
653	29/03/2022	r	r	nr	nr	nr	Alinity & Elecsys false-positive
654	29/03/2022	r	nr	nt	nt	nt	Alinity false-positive
655	31/03/2022	r	nr	nt	nt	nt	Alinity false-positive
656	31/03/2022	r	r	r	nr	r	Past treated
657	31/03/2022	r	nr	nt	nt	nt	Alinity false-positive
658	31/03/2022	r	nr	nt	nt	nt	Alinity false-positive
659	31/03/2022	r	nr	nt	nt	nt	Alinity false-positive
660	01/04/2022	r	nr	nt	nt	nt	Alinity false-positive
661	01/04/2022	r	nr	nt	nt	nt	Alinity false-positive
662	01/04/2022	r	nr	nt	nt	nt	Alinity false-positive
663	01/04/2022	r	r	r	1	r	Past treated
664	02/04/2022	r	r	r	nr	r	Unknown, referred
665	02/04/2022	r	nr	nt	nt	nt	Alinity false-positive
666	02/04/2022	r	nr	nt	nt	nt	Alinity false-positive
667	02/04/2022	r	nr	nt	nt	nt	Alinity false-positive
668	03/04/2022	r	nr	nt	nt	nt	Alinity false-positive
669	04/04/2022	r	nr	nt	nt	nt	Alinity false-positive
670	05/04/2022	r	nr	nt	nt	nt	Alinity false-positive
671	05/04/2022	r	nr	nt	nt	nt	Alinity false-positive
672	07/04/2022	r	r	r	nr	wk	Past treated
673	07/04/2022	r	nr	nt	nt	nt	Alinity false-positive
674	07/04/2022	r	nr	nt	nt	nt	Alinity false-positive
675	08/04/2022	r	nr	nt	nt	nt	Alinity false-positive
676	08/04/2022	r	nr	nt	nt	nt	Alinity false-positive
677	08/04/2022	r	nr	nt	nt	nt	Alinity false-positive
678	08/04/2022	r	nr	nt	nt	nt	Alinity false-positive
679	09/04/2022	r	nr	nt	nt	nt	Alinity false-positive
680	10/04/2022	r	nr	nt	nt	nt	Alinity false-positive
681	10/04/2022	r	nr	nt	nt	nt	Alinity false-positive
682	11/04/2022	r	nr	nt	nt	nt	Alinity false-positive
683	12/04/2022	r	nr	nt	nt	nt	Alinity false-positive
684	12/04/2022	r	nr	nt	nt	nt	Alinity false-positive
685	12/04/2022	r	nr	nt	nt	nt	Alinity false-positive
686	13/04/2022	r	nr	nt	nt	nt	Alinity false-positive
687	13/04/2022	r	nr	nt	nt	nt	Alinity false-positive
688	13/04/2022	r	r	r	nr	r	Past treated
689	13/04/2022	r	r	r	nr	r	Past treated
690	13/04/2022	r	nr	nt	nt	nt	Alinity false-positive
691	13/04/2022	r	nr	nt	nt	nt	Alinity false-positive
692	13/04/2022	r	nr	nt	nt	nt	Alinity false-positive
693	13/04/2022	r	nr	nt	nt	nt	Alinity false-positive
694	14/04/2022	r	nr	nt	nt	nt	Alinity false-positive
695	14/04/2022	r	nr	nt	nt	nt	Alinity false-positive
696	14/04/2022	r	nr	nt	nt	nt	Alinity false-positive
697	14/04/2022	r	nr	nt	nt	nt	Alinity false-positive
698	14/04/2022	r	nr	nt	nt	nt	Alinity false-positive
699	15/04/2022	r	r	r	nr	r	Past treated
700	15/04/2022	r	nr	nt	nt	nt	Alinity false-positive
701	16/04/2022	r	r	r	nr	r	Past treated
702	16/04/2022	r	nr	nt	nt	nt	Alinity false-positive
703	16/04/2022	r	nr	nt	nt	nt	Alinity false-positive
704	16/04/2022	r	nr	nt	nt	nt	Alinity false-positive
705	16/04/2022	r	nr	nt	nt	nt	Alinity false-positive
706	17/04/2022	r	r	r	nr	r	Past treated
707	18/04/2022	r	nr	nt	nt	nt	Alinity false-positive
708	18/04/2022	r	nr	nt	nt	nt	Alinity false-positive
709	18/04/2022	r	nr	nt	nt	nt	Alinity false-positive
710	19/04/2022	r	r	r	nr	r	Past treated
711	19/04/2022	r	nr	nt	nt	nt	Alinity false-positive
712	19/04/2022	r	nr	nt	nt	nt	Alinity false-positive
713	20/04/2022	r	nr	nt	nt	nt	Alinity false-positive
714	20/04/2022	r	nr	nt	nt	nt	Alinity false-positive
715	21/04/2022	r	nr	nt	nt	nt	Alinity false-positive
716	21/04/2022	r	nr	nt	nt	nt	Alinity false-positive
717	21/04/2022	r	nr	nt	nt	nt	Alinity false-positive
718	21/04/2022	r	nr	nt	nt	nt	Alinity false-positive
719	21/04/2022	r	nr	nt	nt	nt	Alinity false-positive
720	22/04/2022	r	nr	nt	nt	nt	Alinity false-positive
721	22/04/2022	r	r	nr	nr	nr	Alinity & Elecsys false-positive
722	23/04/2022	r	nr	nt	nt	nt	Alinity false-positive
723	23/04/2022	r	nr	nt	nt	nt	Alinity false-positive
724	23/04/2022	r	nr	nt	nt	nt	Alinity false-positive
725	26/04/2022	r	r	r	nr	r	Unknown, referred
726	27/04/2022	r	nr	nt	nt	nt	Alinity false-positive
727	27/04/2022	r	nr	nt	nt	nt	Alinity false-positive
728	27/04/2022	r	nr	nt	nt	nt	Alinity false-positive
729	27/04/2022	r	nr	nt	nt	nt	Alinity false-positive
730	27/04/2022	r	nr	nt	nt	nt	Alinity false-positive
731	28/04/2022	r	r	r	nr	wk	Past treated
732	29/04/2022	r	nr	nt	nt	nt	Alinity false-positive
733	29/04/2022	r	nr	nt	nt	nt	Alinity false-positive
734	29/04/2022	r	nr	nt	nt	nt	Alinity false-positive
735	30/04/2022	r	nr	nt	nt	nt	Alinity false-positive
736	03/05/2022	r	nr	nt	nt	nt	Alinity false-positive
737	03/05/2022	r	nr	nt	nt	nt	Alinity false-positive
738	04/05/2022	r	nr	nt	nt	nt	Alinity false-positive
739	04/05/2022	r	r	nr	nr	nr	Alinity & Elecsys false-positive
740	05/05/2022	r	r	r	8	r	Current infection
741	05/05/2022	r	r	r	nr	r	Past treated
742	06/05/2022	r	r	r	4	r	Past treated
743	06/05/2022	r	r	nr	nr	nr	Alinity & Elecsys false-positive
744	06/05/2022	r	nr	nt	nt	nt	Alinity false-positive
745	06/05/2022	r	nr	nt	nt	nt	Alinity false-positive
746	06/05/2022	r	nr	nt	nt	nt	Alinity false-positive
747	06/05/2022	r	nr	nt	nt	nt	Alinity false-positive
748	06/05/2022	r	nr	nt	nt	nt	Alinity false-positive
749	07/05/2022	r	r	r	nr	r	Past treated
750	07/05/2022	r	r	r	nr	r	Past treated
751	07/05/2022	r	nr	nt	nt	nt	Alinity false-positive
752	07/05/2022	r	nr	nt	nt	nt	Alinity false-positive
753	07/05/2022	r	nr	nt	nt	nt	Alinity false-positive
754	07/05/2022	r	nr	nt	nt	nt	Alinity false-positive
755	08/05/2022	r	r	r	64	r	Current infection
756	08/05/2022	r	nr	nt	nt	nt	Alinity false-positive
757	09/05/2022	r	nr	nt	nt	nt	Alinity false-positive
758	10/05/2022	r	nr	nt	nt	nt	Alinity false-positive
759	10/05/2022	r	nr	nt	nt	nt	Alinity false-positive
760	11/05/2022	r	nr	nt	nt	nt	Alinity false-positive
761	11/05/2022	r	r	nr	nr	nr	Alinity false-positive
762	11/05/2022	r	nr	nt	nt	nt	Alinity false-positive
763	12/05/2022	r	nr	nt	nt	nt	Alinity false-positive
764	12/05/2022	r	nr	nt	nt	nt	Alinity false-positive
765	12/05/2022	r	nr	nt	nt	nt	Alinity false-positive
766	12/05/2022	r	nr	nt	nt	nt	Alinity false-positive
767	13/05/2022	r	nr	nt	nt	nt	Alinity false-positive
768	14/05/2022	r	nr	nt	nt	nt	Alinity false-positive
769	14/05/2022	r	r	r	nr	r	Past treated
770	14/05/2022	r	nr	nt	nt	nt	Alinity false-positive
771	15/05/2022	r	nr	nt	nt	nt	Alinity false-positive
772	15/05/2022	r	nr	nt	nt	nt	Alinity false-positive
773	16/05/2022	r	nr	nt	nt	nt	Alinity false-positive
774	17/05/2022	r	nr	nt	nt	nt	Alinity false-positive
775	17/05/2022	r	nr	nt	nt	nt	Alinity false-positive
776	17/05/2022	r	nr	nt	nt	nt	Alinity false-positive
777	17/05/2022	r	nr	nt	nt	nt	Alinity false-positive
778	18/05/2022	r	r	nr	nr	nr	Alinity & Elecsys false-positive
779	18/05/2022	r	nr	nt	nt	nt	Alinity false-positive
780	19/05/2022	r	r	r	nr	r	Past treated
781	19/05/2022	r	nr	nt	nt	nt	Alinity false-positive
782	20/05/2022	r	nr	nt	nt	nt	Alinity false-positive
783	20/05/2022	r	nr	nt	nt	nt	Alinity false-positive
784	22/05/2022	r	r	r	nr	r	Unknown, referred
785	23/05/2022	r	r	r	nr	nr	Unknown, referred
786	23/05/2022	r	nr	nt	nt	nt	Alinity false-positive
787	24/05/2022	r	r	r	nr	r	Past treated
788	24/05/2022	r	nr	nt	nt	nt	Alinity false-positive
789	24/05/2022	r	nr	nt	nt	nt	Alinity false-positive
790	24/05/2022	r	nr	nt	nt	nt	Alinity false-positive
791	25/05/2022	r	nr	nt	nt	nt	Alinity false-positive
792	26/05/2022	r	r	r	nr	wk	Past treated
793	26/05/2022	r	nr	nt	nt	nt	Alinity false-positive
794	26/05/2022	r	nr	nt	nt	nt	Alinity false-positive
795	27/05/2022	r	nr	nt	nt	nt	Alinity false-positive
796	27/05/2022	r	nr	nt	nt	nt	Alinity false-positive
797	27/05/2022	r	nr	nt	nt	nt	Alinity false-positive
798	27/05/2022	r	nr	nt	nt	nt	Alinity false-positive
799	27/05/2022	r	nr	nt	nt	nt	Alinity false-positive
800	30/05/2022	r	r	r	nr	r	Past treated
801	30/05/2022	r	nr	nt	nt	nt	Alinity false-positive
802	30/05/2022	r	nr	nt	nt	nt	Alinity false-positive
803	30/05/2022	r	nr	nt	nt	nt	Alinity false-positive
804	31/05/2022	r	nr	nt	nt	nt	Alinity false-positive
805	31/05/2022	r	nr	nt	nt	nt	Alinity false-positive
806	31/05/2022	r	nr	nt	nt	nt	Alinity false-positive
807	01/06/2022	r	nr	nt	nt	nt	Alinity false-positive
808	01/06/2022	r	nr	nt	nt	nt	Alinity false-positive
809	01/06/2022	r	nr	nt	nt	nt	Alinity false-positive
810	02/06/2022	r	nr	nt	nt	nt	Alinity false-positive
811	02/06/2022	r	nr	nt	nt	nt	Alinity false-positive
812	02/06/2022	r	nr	nt	nt	nt	Alinity false-positive
813	02/06/2022	r	nr	nt	nt	nt	Alinity false-positive
814	02/06/2022	r	nr	nt	nt	nt	Alinity false-positive
815	02/06/2022	r	nr	nt	nt	nt	Alinity false-positive
816	02/06/2022	r	nr	nt	nt	nt	Alinity false-positive
817	02/06/2022	r	nr	nt	nt	nt	Alinity false-positive
818	03/06/2022	r	r	r	nr	r	Past treated
819	03/06/2022	r	r	nr	nr	nr	Alinity & Elecsys false-positive
820	03/06/2022	r	nr	nt	nt	nt	Alinity false-positive
821	03/06/2022	r	nr	nt	nt	nt	Alinity false-positive
822	03/06/2022	r	nr	nt	nt	nt	Alinity false-positive
823	03/06/2022	r	nr	nt	nt	nt	Alinity false-positive
824	03/06/2022	r	nr	nt	nt	nt	Alinity false-positive
825	03/06/2022	r	nr	nt	nt	nt	Alinity false-positive
826	04/06/2022	r	nr	nt	nt	nt	Alinity false-positive
827	04/06/2022	r	r	r	nr	r	Unknown, referred
828	04/06/2022	r	nr	nt	nt	nt	Alinity false-positive
829	04/06/2022	r	nr	nt	nt	nt	Alinity false-positive
830	05/06/2022	r	nr	nt	nt	nt	Alinity false-positive
831	06/06/2022	r	nr	nt	nt	nt	Alinity false-positive
832	06/06/2022	r	nr	nt	nt	nt	Alinity false-positive
833	06/06/2022	r	nr	nt	nt	nt	Alinity false-positive
834	07/06/2022	r	r	r	2	r	Past treated
835	07/06/2022	r	r	r	nr	r	Unknown, referred
836	07/06/2022	r	nr	nt	nt	nt	Alinity false-positive
837	07/06/2022	r	nr	nt	nt	nt	Alinity false-positive
838	07/06/2022	r	nr	nt	nt	nt	Alinity false-positive
839	08/06/2022	r	nr	nt	nt	nt	Alinity false-positive
840	08/06/2022	r	r	r	nr	r	Past treated
841	08/06/2022	r	r	r	nr	r	Unknown, referred
842	08/06/2022	r	nr	nt	nt	nt	Alinity false-positive
843	08/06/2022	r	nr	nt	nt	nt	Alinity false-positive
844	08/06/2022	r	nr	nt	nt	nt	Alinity false-positive
845	08/06/2022	r	nr	nt	nt	nt	Alinity false-positive
846	08/06/2022	r	nr	nt	nt	nt	Alinity false-positive
847	09/06/2022	r	nr	nt	nt	nt	Alinity false-positive
848	10/06/2022	r	nr	nt	nt	nt	Alinity false-positive
849	10/06/2022	r	r	r	2	r	Unknown, referred
850	10/06/2022	r	nr	nt	nt	nt	Alinity false-positive
851	10/06/2022	r	nr	nt	nt	nt	Alinity false-positive
852	10/06/2022	r	nr	nt	nt	nt	Alinity false-positive
853	11/06/2022	r	nr	nt	nt	nt	Alinity false-positive
854	13/06/2022	r	nr	nt	nt	nt	Alinity false-positive
855	13/06/2022	r	nr	nt	nt	nt	Alinity false-positive
856	13/06/2022	r	nr	nt	nt	nt	Alinity false-positive
857	14/06/2022	r	nr	nt	nt	nt	Alinity false-positive
858	14/06/2022	r	nr	nt	nt	nt	Alinity false-positive
859	14/06/2022	r	nr	nt	nt	nt	Alinity false-positive
860	15/06/2022	r	nr	nt	nt	nt	Alinity false-positive
861	15/06/2022	r	nr	nt	nt	nt	Alinity false-positive
862	16/06/2022	r	r	r	2	r	Past treated
863	16/06/2022	r	nr	nt	nt	nt	Alinity false-positive
864	16/06/2022	r	nr	nt	nt	nt	Alinity false-positive
865	16/06/2022	r	nr	nt	nt	nt	Alinity false-positive
866	16/06/2022	r	nr	nt	nt	nt	Alinity false-positive
867	17/06/2022	r	nr	nt	nt	nt	Alinity false-positive
868	17/06/2022	r	r	r	nr	r	Unknown, referred
869	17/06/2022	r	r	r	nr	r	Past treated
870	18/06/2022	r	r	r	4	r	Past treated
871	18/06/2022	r	r	r	nr	r	Past treated
872	18/06/2022	r	nr	nt	nt	nt	Alinity false-positive
873	18/06/2022	r	nr	nt	nt	nt	Alinity false-positive
874	18/06/2022	r	nr	nt	nt	nt	Alinity false-positive
875	20/06/2022	r	nr	nt	nt	nt	Alinity false-positive
876	20/06/2022	r	r	r	nr	r	Past treated
877	20/06/2022	r	nr	nt	nt	nt	Alinity false-positive
878	20/06/2022	r	nr	nt	nt	nt	Alinity false-positive
879	20/06/2022	r	nr	nt	nt	nt	Alinity false-positive
880	20/06/2022	r	nr	nt	nt	nt	Alinity false-positive
881	20/06/2022	r	nr	nt	nt	nt	Alinity false-positive
882	21/06/2022	r	r	r	1	wk	Past treated
883	21/06/2022	r	r	r	nr	r	Past treated
884	21/06/2022	r	r	r	nr	r	Past treated
885	21/06/2022	r	nr	nt	nt	nt	Alinity false-positive
886	22/06/2022	r	nr	nt	nt	nt	Alinity false-positive
887	22/06/2022	r	nr	nt	nt	nt	Alinity false-positive
888	24/06/2022	r	nr	nt	nt	nt	Alinity false-positive
889	24/06/2022	r	nr	nt	nt	nt	Alinity false-positive
890	24/06/2022	r	nr	nt	nt	nt	Alinity false-positive
891	24/06/2022	r	nr	nt	nt	nt	Alinity false-positive
892	25/06/2022	r	r	r	nr	wk	Past treated
893	25/06/2022	r	nr	nt	nt	nt	Alinity false-positive
894	25/06/2022	r	nr	nt	nt	nt	Alinity false-positive
895	27/06/2022	r	nr	nt	nt	nt	Alinity false-positive
896	27/06/2022	r	r	r	nr	r	Past treated
897	27/06/2022	r	r	r	nr	wk	Past treated
898	27/06/2022	r	nr	nt	nt	nt	Alinity false-positive
899	27/06/2022	r	nr	nt	nt	nt	Alinity false-positive
900	28/06/2022	r	nr	nt	nt	nt	Alinity false-positive
901	29/06/2022	r	nr	nt	nt	nt	Alinity false-positive
902	29/06/2022	r	nr	nt	nt	nt	Alinity false-positive
903	30/06/2022	r	r	r	nr	wk	Past treated
904	02/07/2022	r	r	r	nr	wk	Past treated
905	02/07/2022	r	nr	nt	nt	nt	Alinity false-positive
906	02/07/2022	r	nr	nt	nt	nt	Alinity false-positive
907	03/07/2022	r	nr	nt	nt	nt	Alinity false-positive
908	04/07/2022	r	nr	nt	nt	nt	Alinity false-positive
909	05/07/2022	r	nr	nt	nt	nt	Alinity false-positive
910	05/07/2022	r	nr	nt	nt	nt	Alinity false-positive
911	05/07/2022	r	nr	nt	nt	nt	Alinity false-positive
912	06/07/2022	r	r	r	nr	r	Past treated
913	06/07/2022	r	nr	nt	nt	nt	Alinity false-positive
914	07/07/2022	r	r	r	nr	r	Past treated
915	07/07/2022	r	r	r	nr	r	Past treated
916	07/07/2022	r	nr	nt	nt	nt	Alinity false-positive
917	08/07/2022	r	nr	nt	nt	nt	Alinity false-positive
918	08/07/2022	r	r	nr	nr	nr	Alinity & Elecsys false-positive
919	09/07/2022	r	nr	nt	nt	nt	Alinity false-positive
920	09/07/2022	r	r	r	nr	r	Past treated
921	09/07/2022	r	r	r	nr	r	Past treated
922	09/07/2022	r	nr	nt	nt	nt	Alinity false-positive
923	10/07/2022	r	nr	nt	nt	nt	Alinity false-positive
924	10/07/2022	r	nr	nt	nt	nt	Alinity false-positive
925	10/07/2022	r	nr	nt	nt	nt	Alinity false-positive
926	11/07/2022	r	nr	nt	nt	nt	Alinity false-positive
927	12/07/2022	r	nr	nt	nt	nt	Alinity false-positive
928	12/07/2022	r	r	nr	nr	nr	Alinity & Elecsys false-positive
929	12/07/2022	r	nr	nt	nt	nt	Alinity false-positive
930	12/07/2022	r	nr	nt	nt	nt	Alinity false-positive
931	13/07/2022	r	r	r	nr	wk	Past treated
932	13/07/2022	r	nr	nt	nt	nt	Alinity false-positive
933	13/07/2022	r	nr	nt	nt	nt	Alinity false-positive
934	13/07/2022	r	nr	nt	nt	nt	Alinity false-positive
935	13/07/2022	r	r	r	1	r	Past treated
936	13/07/2022	r	nr	nt	nt	nt	Alinity false-positive
937	14/07/2022	r	r	r	2	r	Unknown, referred
938	14/07/2022	r	nr	nt	nt	nt	Alinity false-positive
939	14/07/2022	r	nr	nt	nt	nt	Alinity false-positive
940	14/07/2022	r	nr	nt	nt	nt	Alinity false-positive
941	14/07/2022	r	nr	nt	nt	nt	Alinity false-positive
942	14/07/2022	r	nr	nt	nt	nt	Alinity false-positive
943	15/07/2022	r	nr	nt	nt	nt	Alinity false-positive
944	15/07/2022	r	nr	nt	nt	nt	Alinity false-positive
945	15/07/2022	r	nr	nt	nt	nt	Alinity false-positive
946	15/07/2022	r	nr	nt	nt	nt	Alinity false-positive
947	15/07/2022	r	nr	nt	nt	nt	Alinity false-positive
948	16/07/2022	r	nr	nt	nt	nt	Alinity false-positive
949	16/07/2022	r	nr	nt	nt	nt	Alinity false-positive
950	17/07/2022	r	r	r	nr	wk	Past treated
951	18/07/2022	r	nr	nt	nt	nt	Alinity false-positive
952	18/07/2022	r	nr	nt	nt	nt	Alinity false-positive
953	18/07/2022	r	nr	nt	nt	nt	Alinity false-positive
954	18/07/2022	r	nr	nt	nt	nt	Alinity false-positive
955	19/07/2022	r	r	r	nr	r	Past treated
956	20/07/2022	r	r	nr	nr	nr	Alinity & Elecsys false-positive
957	20/07/2022	r	r	nr	nr	nr	Alinity & Elecsys false-positive
958	21/07/2022	r	nr	nt	nt	nt	Alinity false-positive
959	23/07/2022	r	nr	nt	nt	nt	Alinity false-positive
960	23/07/2022	r	nr	nt	nt	nt	Alinity false-positive
961	24/07/2022	r	r	nr	nr	nr	Alinity & Elecsys false-positive
962	25/07/2022	r	r	r	4	r	Unknown, referred
963	25/07/2022	r	nr	nt	nt	nt	Alinity false-positive
964	25/07/2022	r	nr	nt	nt	nt	Alinity false-positive
965	26/07/2022	r	nr	nt	nt	nt	Alinity false-positive
966	26/07/2022	r	nr	nt	nt	nt	Alinity false-positive
967	27/07/2022	r	r	r	nr	nr	Unknown, referred
968	27/07/2022	r	nr	nt	nt	nt	Alinity false-positive
969	27/07/2022	r	nr	nt	nt	nt	Alinity false-positive
970	27/07/2022	r	nr	nt	nt	nt	Alinity false-positive
971	27/07/2022	r	nr	nt	nt	nt	Alinity false-positive
972	27/07/2022	r	nr	nt	nt	nt	Alinity false-positive
973	28/07/2022	r	r	r	nr	r	Past treated
974	28/07/2022	r	r	r	nr	r	Past treated
975	28/07/2022	r	r	nr	nr	nr	Alinity & Elecsys false-positive
976	28/07/2022	r	nr	nt	nt	nt	Alinity false-positive
977	28/07/2022	r	nr	nt	nt	nt	Alinity false-positive
978	28/07/2022	r	nr	nt	nt	nt	Alinity false-positive
979	28/07/2022	r	nr	nt	nt	nt	Alinity false-positive
980	29/07/2022	r	r	r	32	r	Current infection
981	29/07/2022	r	nr	nt	nt	nt	Alinity false-positive
982	29/07/2022	r	nr	nt	nt	nt	Alinity false-positive
983	29/07/2022	r	nr	nt	nt	nt	Alinity false-positive
984	29/07/2022	r	nr	nt	nt	nt	Alinity false-positive
985	30/07/2022	r	r	r	256	r	Current infection
986	30/07/2022	r	r	r	1	r	Unknown, referred
987	31/07/2022	r	nr	nt	nt	nt	Alinity false-positive
988	31/07/2022	r	nr	nt	nt	nt	Alinity false-positive
989	01/08/2022	r	r	r	2	r	Past treated
990	01/08/2022	r	nr	nt	nt	nt	Alinity false-positive
991	02/08/2022	r	nr	nt	nt	nt	Alinity false-positive
992	02/08/2022	r	nr	nt	nt	nt	Alinity false-positive
993	02/08/2022	r	nr	nt	nt	nt	Alinity false-positive
994	02/08/2022	r	nr	nt	nt	nt	Alinity false-positive
995	03/08/2022	r	r	nr	nr	nr	Alinity & Elecsys false-positive
996	03/08/2022	r	nr	nt	nt	nt	Alinity false-positive
997	03/08/2022	r	nr	nt	nt	nt	Alinity false-positive
998	04/08/2022	r	r	r	nr	r	Past treated
999	04/08/2022	r	nr	nt	nt	nt	Alinity false-positive
1000	04/08/2022	r	nr	nt	nt	nt	Alinity false-positive
1001	04/08/2022	r	nr	nt	nt	nt	Alinity false-positive
1002	04/08/2022	r	nr	nt	nt	nt	Alinity false-positive
1003	05/08/2022	r	nr	nt	nt	nt	Alinity false-positive
1004	06/08/2022	r	r	r	nr	wk	Unknown, referred
1005	06/08/2022	r	r	r	256	r	Current infection
1006	06/08/2022	r	nr	nt	nt	nt	Alinity false-positive
1007	06/08/2022	r	nr	nt	nt	nt	Alinity false-positive
1008	06/08/2022	r	nr	nt	nt	nt	Alinity false-positive
1009	06/08/2022	r	nr	nt	nt	nt	Alinity false-positive
1010	07/08/2022	r	nr	nt	nt	nt	Alinity false-positive
1011	08/08/2022	r	r	r	nr	r	Past treated
1012	08/08/2022	r	r	nr	nr	nr	Alinity & Elecsys false-positive
1013	08/08/2022	r	r	r	nr	r	Past treated
1014	08/08/2022	r	nr	nt	nt	nt	Alinity false-positive
1015	08/08/2022	r	nr	nt	nt	nt	Alinity false-positive
1016	09/08/2022	r	nr	nt	nt	nt	Alinity false-positive
1017	09/08/2022	r	nr	nt	nt	nt	Alinity false-positive
1018	09/08/2022	r	nr	nt	nt	nt	Alinity false-positive
1019	09/08/2022	r	nr	nt	nt	nt	Alinity false-positive
1020	09/08/2022	r	nr	nt	nt	nt	Alinity false-positive
1021	10/08/2022	r	nr	nt	nt	nt	Alinity false-positive
1022	10/08/2022	r	nr	nt	nt	nt	Alinity false-positive
1023	10/08/2022	r	nr	nt	nt	nt	Alinity false-positive
1024	10/08/2022	r	nr	nt	nt	nt	Alinity false-positive
1025	11/08/2022	r	nr	nt	nt	nt	Alinity false-positive
1026	12/08/2022	r	r	r	32	r	Current infection
1027	12/08/2022	r	r	r	nr	wk	Past treated
1028	12/08/2022	r	nr	nt	nt	nt	Alinity false-positive
1029	12/08/2022	r	nr	nt	nt	nt	Alinity false-positive
1030	13/08/2022	r	nr	nt	nt	nt	Alinity false-positive
1031	13/08/2022	r	nr	nt	nt	nt	Alinity false-positive
1032	14/08/2022	r	r	r	nr	r	Past treated
1033	14/08/2022	r	nr	nt	nt	nt	Alinity false-positive
1034	16/08/2022	r	r	r	nr	r	Past treated
1035	16/08/2022	r	r	r	nr	r	Past treated
1036	16/08/2022	r	nr	nt	nt	nt	Alinity false-positive
1037	16/08/2022	r	nr	nt	nt	nt	Alinity false-positive
1038	16/08/2022	r	nr	nt	nt	nt	Alinity false-positive
1039	16/08/2022	r	nr	nt	nt	nt	Alinity false-positive
1040	17/08/2022	r	nr	nt	nt	nt	Alinity false-positive
1041	17/08/2022	r	nr	nt	nt	nt	Alinity false-positive
1042	17/08/2022	r	nr	nt	nt	nt	Alinity false-positive
1043	18/08/2022	r	nr	nt	nt	nt	Alinity false-positive
1044	19/08/2022	r	r	r	nr	r	Past treated
1045	19/08/2022	r	nr	nt	nt	nt	Alinity false-positive
1046	19/08/2022	r	r	r	nr	r	Unknown, referred
1047	20/08/2022	r	nr	nt	nt	nt	Alinity false-positive
1048	20/08/2022	r	nr	nt	nt	nt	Alinity false-positive
1049	22/08/2022	r	nr	nt	nt	nt	Alinity false-positive
1050	22/08/2022	r	nr	nt	nt	nt	Alinity false-positive
1051	22/08/2022	r	nr	nt	nt	nt	Alinity false-positive
1052	22/08/2022	r	nr	nt	nt	nt	Alinity false-positive
1053	23/08/2022	r	nr	nt	nt	nt	Alinity false-positive
1054	23/08/2022	r	nr	nt	nt	nt	Alinity false-positive
1055	23/08/2022	r	nr	nt	nt	nt	Alinity false-positive
1056	23/08/2022	r	nr	nt	nt	nt	Alinity false-positive
1057	23/08/2022	r	r	r	nr	r	Past treated
1058	24/08/2022	r	nr	nt	nt	nt	Alinity false-positive
1059	24/08/2022	r	r	r	nr	r	Past treated
1060	24/08/2022	r	nr	nt	nt	nt	Alinity false-positive
1061	24/08/2022	r	nr	nt	nt	nt	Alinity false-positive
1062	25/08/2022	r	nr	nt	nt	nt	Alinity false-positive
1063	25/08/2022	r	nr	nt	nt	nt	Alinity false-positive
1064	25/08/2022	r	nr	nt	nt	nt	Alinity false-positive
1065	25/08/2022	r	nr	nt	nt	nt	Alinity false-positive
1066	26/08/2022	r	nr	nt	nt	nt	Alinity false-positive
1067	26/08/2022	r	r	nr	nr	r	Past treated
1068	26/08/2022	r	nr	nt	nt	nt	Alinity false-positive
1069	28/08/2022	r	r	r	nr	r	Unknown, referred
1070	28/08/2022	r	nr	nt	nt	nt	Alinity false-positive
1071	29/08/2022	r	r	r	1	r	Unknown, referred
1072	30/08/2022	r	nr	nt	nt	nt	Alinity false-positive
1073	30/08/2022	r	nr	nt	nt	nt	Alinity false-positive
1074	30/08/2022	r	nr	nt	nt	nt	Alinity false-positive
1075	30/08/2022	r	nr	nt	nt	nt	Alinity false-positive
1076	30/08/2022	r	nr	nt	nt	nt	Alinity false-positive
1077	31/08/2022	r	nr	nt	nt	nt	Alinity false-positive
1078	01/09/2022	r	r	r	nr	r	Unknown, referred
1079	01/09/2022	r	nr	nt	nt	nt	Alinity false-positive
1080	01/09/2022	r	nr	nt	nt	nt	Alinity false-positive
1081	02/09/2022	r	nr	nt	nt	nt	Alinity false-positive
1082	02/09/2022	r	nr	nt	nt	nt	Alinity false-positive
1083	02/09/2022	r	nr	nt	nt	nt	Alinity false-positive
1084	02/09/2022	r	nr	nt	nt	nt	Alinity false-positive
1085	02/09/2022	r	nr	nt	nt	nt	Alinity false-positive
1086	02/09/2022	r	nr	nt	nt	nt	Alinity false-positive
1087	03/09/2022	r	nr	nt	nt	nt	Alinity false-positive
1088	04/09/2022	r	nr	nt	nt	nt	Alinity false-positive
1089	05/09/2022	r	nr	nt	nt	nt	Alinity false-positive
1090	06/09/2022	r	nr	nt	nt	nt	Alinity false-positive
1091	07/09/2022	r	nr	nt	nt	nt	Alinity false-positive
1092	08/09/2022	r	nr	nt	nt	nt	Alinity false-positive
1093	08/09/2022	r	nr	nt	nt	nt	Alinity false-positive
1094	08/09/2022	r	nr	nt	nt	nt	Alinity false-positive
1095	08/09/2022	r	nr	nt	nt	nt	Alinity false-positive
1096	08/09/2022	r	nr	nt	nt	nt	Alinity false-positive
1097	08/09/2022	r	nr	nt	nt	nt	Alinity false-positive
1098	09/09/2022	r	nr	nt	nt	nt	Alinity false-positive
1099	09/09/2022	r	nr	nt	nt	nt	Alinity false-positive
1100	09/09/2022	r	nr	nt	nt	nt	Alinity false-positive
1101	09/09/2022	r	nr	nt	nt	nt	Alinity false-positive
1102	10/09/2022	r	nr	nt	nt	nt	Alinity false-positive
1103	11/09/2022	r	nr	nt	nt	nt	Alinity false-positive
1104	12/09/2022	r	nr	nt	nt	nt	Alinity false-positive
1105	12/09/2022	r	nr	nt	nt	nt	Alinity false-positive
1106	12/09/2022	r	nr	nt	nt	nt	Alinity false-positive
1107	12/09/2022	r	nr	nt	nt	nt	Alinity false-positive
1108	13/09/2022	r	nr	nt	nt	nt	Alinity false-positive
1109	13/09/2022	r	nr	nt	nt	nt	Alinity false-positive
1110	14/09/2022	r	nr	nt	nt	nt	Alinity false-positive
1111	14/09/2022	r	nr	nt	nt	nt	Alinity false-positive
1112	14/09/2022	r	nr	nt	nt	nt	Alinity false-positive
1113	14/09/2022	r	nr	nt	nt	nt	Alinity false-positive
1114	14/09/2022	r	nr	nt	nt	nt	Alinity false-positive
1115	15/09/2022	r	nr	nt	nt	nt	Alinity false-positive
1116	15/09/2022	r	nr	nt	nt	nt	Alinity false-positive
1117	15/09/2022	r	nr	nt	nt	nt	Alinity false-positive
1118	16/09/2022	r	nr	nt	nt	nt	Alinity false-positive
1119	16/09/2022	r	nr	nt	nt	nt	Alinity false-positive
1120	16/09/2022	r	nr	nt	nt	nt	Alinity false-positive
1121	17/09/2022	r	nr	nt	nt	nt	Alinity false-positive
1122	17/09/2022	r	r	r	nr	r	Past treated
1123	17/09/2022	r	nr	nt	nt	nt	Alinity false-positive
1124	17/09/2022	r	nr	nt	nt	nt	Alinity false-positive
1125	18/09/2022	r	r	nr	nr	nr	Alinity & Elecsys false-positive
1126	19/09/2022	r	r	r	nr	r	Past treated
1127	19/09/2022	r	r	r	nr	r	Past treated
1128	19/09/2022	r	nr	nt	nt	nt	Alinity false-positive
1129	19/09/2022	r	nr	nt	nt	nt	Alinity false-positive
1130	19/09/2022	r	nr	nt	nt	nt	Alinity false-positive
1131	20/09/2022	r	nr	nt	nt	nt	Alinity false-positive
1132	20/09/2022	r	nr	nt	nt	nt	Alinity false-positive
1133	21/09/2022	r	nr	nt	nt	nt	Alinity false-positive
1134	22/09/2022	r	nr	nt	nt	nt	Alinity false-positive
1135	22/09/2022	r	nr	nt	nt	nt	Alinity false-positive
1136	23/09/2022	r	nr	nt	nt	nt	Alinity false-positive
1137	23/09/2022	r	nr	nt	nt	nt	Alinity false-positive
1138	24/09/2022	r	r	r	nr	r	Past treated
1139	24/09/2022	r	nr	nt	nt	nt	Alinity false-positive
1140	24/09/2022	r	nr	nt	nt	nt	Alinity false-positive
1141	24/09/2022	r	nr	nt	nt	nt	Alinity false-positive
1142	24/09/2022	r	nr	nt	nt	nt	Alinity false-positive
1143	25/09/2022	r	nr	nt	nt	nt	Alinity false-positive
1144	26/09/2022	r	r	nr	nr	nr	Alinity & Elecsys false-positive
1145	27/09/2022	r	nr	nt	nt	nt	Alinity false-positive
1146	27/09/2022	r	nr	nt	nt	nt	Alinity false-positive
1147	27/09/2022	r	nr	nt	nt	nt	Alinity false-positive
1148	27/09/2022	r	nr	nt	nt	nt	Alinity false-positive
1149	28/09/2022	r	nr	nt	nt	nt	Alinity false-positive
1150	28/09/2022	r	nr	nt	nt	nt	Alinity false-positive
1151	28/09/2022	r	nr	nt	nt	nt	Alinity false-positive
1152	29/09/2022	r	r	r	nr	nr	Past treated
1153	29/09/2022	r	nr	nt	nt	nt	Alinity false-positive
1154	30/09/2022	r	r	r	8	r	Current infection
1155	30/09/2022	r	r	r	nr	r	Past treated
1156	30/09/2022	r	nr	nt	nt	nt	Alinity false-positive
1157	01/10/2022	r	r	r	nr	r	Past treated
1158	01/10/2022	r	nr	nt	nt	nt	Alinity false-positive
1159	02/10/2022	r	nr	nt	nt	nt	Alinity false-positive
1160	02/10/2022	r	nr	nt	nt	nt	Alinity false-positive
1161	03/10/2022	r	nr	nt	nt	nt	Alinity false-positive
1162	04/10/2022	r	nr	nt	nt	nt	Alinity false-positive
1163	04/10/2022	r	nr	nt	nt	nt	Alinity false-positive
1164	05/10/2022	r	nr	nt	nt	nt	Alinity false-positive
1165	05/10/2022	r	r	r	nr	r	Past treated
1166	05/10/2022	r	nr	nt	nt	nt	Alinity false-positive
1167	05/10/2022	r	nr	nt	nt	nt	Alinity false-positive
1168	05/10/2022	r	nr	nt	nt	nt	Alinity false-positive
1169	06/10/2022	r	r	r	nr	r	Past treated
1170	06/10/2022	r	r	r	nr	r	Past treated
1171	06/10/2022	r	nr	nt	nt	nt	Alinity false-positive
1172	06/10/2022	r	nr	nt	nt	nt	Alinity false-positive
1173	06/10/2022	r	nr	nt	nt	nt	Alinity false-positive
1174	06/10/2022	r	nr	nt	nt	nt	Alinity false-positive
1175	06/10/2022	r	nr	nt	nt	nt	Alinity false-positive
1176	07/10/2022	r	nr	nt	nt	nt	Alinity false-positive
1177	07/10/2022	r	nr	nt	nt	nt	Alinity false-positive
1178	08/10/2022	r	nr	nt	nt	nt	Alinity false-positive
1179	08/10/2022	r	r	r	nr	r	Unknown, referred
1180	08/10/2022	r	nr	nt	nt	nt	Alinity false-positive
1181	10/10/2022	r	nr	nt	nt	nt	Alinity false-positive
1182	10/10/2022	r	nr	nt	nt	nt	Alinity false-positive
1183	11/10/2022	r	nr	nt	nt	nt	Alinity false-positive
1184	12/10/2022	r	nr	nt	nt	nt	Alinity false-positive
1185	12/10/2022	r	nr	nt	nt	nt	Alinity false-positive
1186	12/10/2022	r	nr	nt	nt	nt	Alinity false-positive
1187	12/10/2022	r	nr	nt	nt	nt	Alinity false-positive
1188	12/10/2022	r	nr	nt	nt	nt	Alinity false-positive
1189	12/10/2022	r	nr	nt	nt	nt	Alinity false-positive
1190	13/10/2022	r	r	r	nr	wk	Unknown, referred
1191	13/10/2022	r	nr	nt	nt	nt	Alinity false-positive
1192	13/10/2022	r	nr	nt	nt	nt	Alinity false-positive
1193	14/10/2022	r	nr	nt	nt	nt	Alinity false-positive
1194	14/10/2022	r	nr	nt	nt	nt	Alinity false-positive
1195	14/10/2022	r	nr	nt	nt	nt	Alinity false-positive
1196	17/10/2022	r	nr	nt	nt	nt	Alinity false-positive
1197	17/10/2022	r	nr	nt	nt	nt	Alinity false-positive
1198	17/10/2022	r	nr	nt	nt	nt	Alinity false-positive
1199	17/10/2022	r	nr	nt	nt	nt	Alinity false-positive
1200	18/10/2022	r	nr	nt	nt	nt	Alinity false-positive
1201	18/10/2022	r	nr	nt	nt	nt	Alinity false-positive
1202	19/10/2022	r	nr	nt	nt	nt	Alinity false-positive
1203	19/10/2022	r	r	r	nr	r	Unknown, referred
1204	19/10/2022	r	nr	nt	nt	nt	Alinity false-positive
1205	19/10/2022	r	nr	nt	nt	nt	Alinity false-positive
1206	20/10/2022	r	r	nr	nr	wk	Past treated
1207	20/10/2022	r	r	r	nr	r	Past treated
1208	20/10/2022	r	nr	nt	nt	nt	Alinity false-positive
1209	20/10/2022	r	nr	nt	nt	nt	Alinity false-positive
1210	20/10/2022	r	nr	nt	nt	nt	Alinity false-positive
1211	20/10/2022	r	nr	nt	nt	nt	Alinity false-positive
1212	20/10/2022	r	nr	nt	nt	nt	Alinity false-positive
1213	21/10/2022	r	nr	nt	nt	nt	Alinity false-positive
1214	23/10/2022	r	nr	nt	nt	nt	Alinity false-positive
1215	23/10/2022	r	nr	nt	nt	nt	Alinity false-positive
1216	24/10/2022	r	nr	nt	nt	nt	Alinity false-positive
1217	24/10/2022	r	nr	nt	nt	nt	Alinity false-positive
1218	24/10/2022	r	nr	nt	nt	nt	Alinity false-positive
1219	25/10/2022	r	nr	nt	nt	nt	Alinity false-positive
1220	25/10/2022	r	nr	nt	nt	nt	Alinity false-positive
1221	25/10/2022	r	nr	nt	nt	nt	Alinity false-positive
1222	25/10/2022	r	nr	nt	nt	nt	Alinity false-positive
1223	25/10/2022	r	nr	nt	nt	nt	Alinity false-positive
1224	26/10/2022	r	nr	nt	nt	nt	Alinity false-positive
1225	26/10/2022	r	nr	nt	nt	nt	Alinity false-positive
1226	26/10/2022	r	nr	nt	nt	nt	Alinity false-positive
1227	26/10/2022	r	nr	nt	nt	nt	Alinity false-positive
1228	26/10/2022	r	nr	nt	nt	nt	Alinity false-positive
1229	26/10/2022	r	nr	nt	nt	nt	Alinity false-positive
1230	26/10/2022	r	nr	nt	nt	nt	Alinity false-positive
1231	27/10/2022	r	r	r	nr	r	Unknown, referred
1232	27/10/2022	r	nr	nt	nt	nt	Alinity false-positive
1233	27/10/2022	r	nr	nt	nt	nt	Alinity false-positive
1234	27/10/2022	r	nr	nt	nt	nt	Alinity false-positive
1235	28/10/2022	r	nr	nt	nt	nt	Alinity false-positive
1236	28/10/2022	r	nr	nt	nt	nt	Alinity false-positive
1237	29/10/2022	r	r	r	nr	r	Unknown, referred
1238	29/10/2022	r	nr	nt	nt	nt	Alinity false-positive
1239	30/10/2022	r	nr	nt	nt	nt	Alinity false-positive
1240	30/10/2022	r	nr	nt	nt	nt	Alinity false-positive
1241	31/10/2022	r	r	r	nr	wk	Unknown, referred
1242	31/10/2022	r	r	nr	nr	nr	Alinity & Elecsys false-positive
1243	31/10/2022	r	nr	nt	nt	nt	Alinity false-positive
1244	31/10/2022	r	nr	nt	nt	nt	Alinity false-positive
1245	01/11/2022	r	r	nr	nr	nr	Alinity & Elecsys false-positive
1246	01/11/2022	r	nr	nt	nt	nt	Alinity false-positive
1247	01/11/2022	r	nr	nt	nt	nt	Alinity false-positive
1248	02/11/2022	r	nr	nt	nt	nt	Alinity false-positive
1249	03/11/2022	r	r	r	8	r	Unknown, referred
1250	03/11/2022	r	nr	nt	nt	nt	Alinity false-positive
1251	04/11/2022	r	nr	nt	nt	nt	Alinity false-positive
1252	04/11/2022	r	nr	nt	nt	nt	Alinity false-positive
1253	05/11/2022	r	r	r	nr	r	Past treated
1254	05/11/2022	r	nr	nt	nt	nt	Alinity false-positive
1255	05/11/2022	r	nr	nt	nt	nt	Alinity false-positive
1256	05/11/2022	r	nr	nt	nt	nt	Alinity false-positive
1257	07/11/2022	r	nr	nt	nt	nt	Alinity false-positive
1258	07/11/2022	r	nr	nt	nt	nt	Alinity false-positive
1259	07/11/2022	r	nr	nt	nt	nt	Alinity false-positive
1260	07/11/2022	r	nr	nt	nt	nt	Alinity false-positive
1261	08/11/2022	r	nr	nt	nt	nt	Alinity false-positive
1262	08/11/2022	r	r	r	nr	r	Past treated
1263	08/11/2022	r	nr	nt	nt	nt	Alinity false-positive
1264	08/11/2022	r	nr	nt	nt	nt	Alinity false-positive
1265	08/11/2022	r	nr	nt	nt	nt	Alinity false-positive
1266	09/11/2022	r	nr	nt	nt	nt	Alinity false-positive
1267	11/11/2022	r	r	r	nr	r	Past treated
1268	11/11/2022	r	r	r	nr	r	Past treated
1269	11/11/2022	r	r	r	1	r	Past treated
1270	11/11/2022	r	nr	nt	nt	nt	Alinity false-positive
1271	12/11/2022	r	nr	nt	nt	nt	Alinity false-positive
1272	12/11/2022	r	nr	nt	nt	nt	Alinity false-positive
1273	13/11/2022	r	r	r	nr	r	Past treated
1274	14/11/2022	r	nr	nt	nt	nt	Alinity false-positive
1275	15/11/2022	r	nr	nt	nt	nt	Alinity false-positive
1276	15/11/2022	r	nr	nt	nt	nt	Alinity false-positive
1277	16/11/2022	r	nr	nt	nt	nt	Alinity false-positive
1278	16/11/2022	r	nr	nt	nt	nt	Alinity false-positive
1279	16/11/2022	r	nr	nt	nt	nt	Alinity false-positive
1280	17/11/2022	r	nr	nt	nt	nt	Alinity false-positive
1281	18/11/2022	r	r	r	nr	wk	Unknown, referred
1282	18/11/2022	r	nr	nt	nt	nt	Alinity false-positive
1283	18/11/2022	r	nr	nt	nt	nt	Alinity false-positive
1284	19/11/2022	r	r	nr	nr	nr	Alinity & Elecsys false-positive
1285	19/11/2022	r	nr	nt	nt	nt	Alinity false-positive
1286	19/11/2022	r	nr	nt	nt	nt	Alinity false-positive
1287	19/11/2022	r	nr	nt	nt	nt	Alinity false-positive
1288	20/11/2022	r	r	nr	nr	nr	Alinity & Elecsys false-positive
1289	20/11/2022	r	nr	nt	nt	nt	Alinity false-positive
1290	21/11/2022	r	nr	nt	nt	nt	Alinity false-positive
1291	22/11/2022	r	r	nr	nr	nr	Alinity & Elecsys false-positive
1292	22/11/2022	r	nr	nt	nt	nt	Alinity false-positive
1293	23/11/2022	r	r	r	1	r	Past treated
1294	23/11/2022	r	r	nr	nr	nr	Alinity & Elecsys false-positive
1295	24/11/2022	r	r	r	4	r	Past treated
1296	24/11/2022	r	nr	nt	nt	nt	Alinity false-positive
1297	24/11/2022	r	r	r	nr	wk	Past treated
1298	24/11/2022	r	r	nr	nr	wk	Past treated
1299	24/11/2022	r	nr	nt	nt	nt	Alinity false-positive
1300	24/11/2022	r	nr	nt	nt	nt	Alinity false-positive
1301	24/11/2022	r	nr	nt	nt	nt	Alinity false-positive
1302	24/11/2022	r	nr	nt	nt	nt	Alinity false-positive
1303	24/11/2022	r	nr	nt	nt	nt	Alinity false-positive
1304	25/11/2022	r	nr	nt	nt	nt	Alinity false-positive
1305	25/11/2022	r	nr	nt	nt	nt	Alinity false-positive
1306	25/11/2022	r	nr	nt	nt	nt	Alinity false-positive
1307	25/11/2022	r	nr	nt	nt	nt	Alinity false-positive
1308	26/11/2022	r	nr	nt	nt	nt	Alinity false-positive
1309	26/11/2022	r	nr	nt	nt	nt	Alinity false-positive
1310	26/11/2022	r	nr	nt	nt	nt	Alinity false-positive
1311	27/11/2022	r	nr	nt	nt	nt	Alinity false-positive
1312	28/11/2022	r	r	r	1	r	Past treated
1313	28/11/2022	r	nr	nt	nt	nt	Alinity false-positive
1314	28/11/2022	r	nr	nt	nt	nt	Alinity false-positive
1315	29/11/2022	r	r	r	nr	r	Unknown, referred
1316	29/11/2022	r	nr	nt	nt	nt	Alinity false-positive
1317	29/11/2022	r	nr	nt	nt	nt	Alinity false-positive
1318	29/11/2022	r	nr	nt	nt	nt	Alinity false-positive
1319	30/11/2022	r	nr	nt	nt	nt	Alinity false-positive
1320	30/11/2022	r	nr	nt	nt	nt	Alinity false-positive
1321	30/11/2022	r	nr	nt	nt	nt	Alinity false-positive
1322	30/11/2022	r	nr	nt	nt	nt	Alinity false-positive
1323	01/12/2022	r	nr	nt	nt	nt	Alinity false-positive
1324	01/12/2022	r	nr	nt	nt	nt	Alinity false-positive
1325	02/12/2022	r	nr	nt	nt	nt	Alinity false-positive
1326	02/12/2022	r	nr	nt	nt	nt	Alinity false-positive
1327	02/12/2022	r	nr	nt	nt	nt	Alinity false-positive
1328	02/12/2022	r	nr	nt	nt	nt	Alinity false-positive
1329	03/12/2022	r	nr	nt	nt	nt	Alinity false-positive
1330	04/12/2022	r	nr	nt	nt	nt	Alinity false-positive
1331	04/12/2022	r	r	r	nr	r	Unknown, referred
1332	05/12/2022	r	r	nr	nr	nr	Alinity & Elecsys false-positive
1333	05/12/2022	r	nr	nt	nt	nt	Alinity false-positive
1334	06/12/2022	r	r	r	nr	r	Unknown, referred
1335	07/12/2022	r	nr	nt	nt	nt	Alinity false-positive
1336	07/12/2022	r	r	r	nr	r	Past treated
1337	08/12/2022	r	nr	nt	nt	nt	Alinity false-positive
1338	10/12/2022	r	r	r	nr	wk	Past treated
1339	12/12/2022	r	r	r	nr	r	Past treated
1340	12/12/2022	r	nr	nt	nt	nt	Alinity false-positive
1341	12/12/2022	r	nr	nt	nt	nt	Alinity false-positive
1342	13/12/2022	r	r	r	nr	r	Unknown, referred
1343	13/12/2022	r	r	r	nr	r	Past treated
1344	13/12/2022	r	nr	nt	nt	nt	Alinity false-positive
1345	14/12/2022	r	r	r	nr	r	Past treated
1346	14/12/2022	r	nr	nt	nt	nt	Alinity false-positive
1347	14/12/2022	r	nr	nt	nt	nt	Alinity false-positive
1348	14/12/2022	r	nr	nt	nt	nt	Alinity false-positive
1349	14/12/2022	r	nr	nt	nt	nt	Alinity false-positive
1350	16/12/2022	r	r	r	nr	r	Unknown, referred
1351	16/12/2022	r	nr	nt	nt	nt	Alinity false-positive
1352	16/12/2022	r	nr	nt	nt	nt	Alinity false-positive
1353	16/12/2022	r	nr	nt	nt	nt	Alinity false-positive
1354	17/12/2022	r	nr	nt	nt	nt	Alinity false-positive
1355	17/12/2022	r	r	r	nr	r	Past treated
1356	17/12/2022	r	r	nr	nr	nr	Alinity & Elecsys false-positive
1357	17/12/2022	r	nr	nt	nt	nt	Alinity false-positive
1358	18/12/2022	r	nr	nt	nt	nt	Alinity false-positive
1359	18/12/2022	r	nr	nt	nt	nt	Alinity false-positive
1360	19/12/2022	r	nr	nt	nt	nt	Alinity false-positive
1361	19/12/2022	r	nr	nt	nt	nt	Alinity false-positive
1362	19/12/2022	r	nr	nt	nt	nt	Alinity false-positive
1363	19/12/2022	r	nr	nt	nt	nt	Alinity false-positive
1364	19/12/2022	r	nr	nt	nt	nt	Alinity false-positive
1365	20/12/2022	r	nr	nt	nt	nt	Alinity false-positive
1366	20/12/2022	r	nr	nt	nt	nt	Alinity false-positive
1367	20/12/2022	r	nr	nt	nt	nt	Alinity false-positive
1368	21/12/2022	r	r	nr	nr	nr	Alinity & Elecsys false-positive
1369	21/12/2022	r	nr	nt	nt	nt	Alinity false-positive
1370	21/12/2022	r	nr	nt	nt	nt	Alinity false-positive
1371	21/12/2022	r	nr	nt	nt	nt	Alinity false-positive
1372	22/12/2022	r	nr	nt	nt	nt	Alinity false-positive
1373	22/12/2022	r	r	nr	nr	wk	Past treated
1374	22/12/2022	r	nr	nt	nt	nt	Alinity false-positive
1375	22/12/2022	r	nr	nt	nt	nt	Alinity false-positive
1376	22/12/2022	r	nr	nt	nt	nt	Alinity false-positive
1377	23/12/2022	r	r	r	nr	wk	Past treated
1378	23/12/2022	r	nr	nt	nt	nt	Alinity false-positive
1379	23/12/2022	r	nr	nt	nt	nt	Alinity false-positive
1380	23/12/2022	r	nr	nt	nt	nt	Alinity false-positive
1381	23/12/2022	r	nr	nt	nt	nt	Alinity false-positive
1382	24/12/2022	r	nr	nt	nt	nt	Alinity false-positive
1383	24/12/2022	r	nr	nt	nt	nt	Alinity false-positive
1384	24/12/2022	r	nr	nt	nt	nt	Alinity false-positive
1385	24/12/2022	r	nr	nt	nt	nt	Alinity false-positive
1386	24/12/2022	r	nr	nt	nt	nt	Alinity false-positive
1387	25/12/2022	r	r	r	nr	r	Past treated
1388	25/12/2022	r	nr	nt	nt	nt	Alinity false-positive
1389	26/12/2022	r	nr	nt	nt	nt	Alinity false-positive
1390	27/12/2022	r	nr	nt	nt	nt	Alinity false-positive
1391	27/12/2022	r	nr	nt	nt	nt	Alinity false-positive
1392	27/12/2022	r	nr	nt	nt	nt	Alinity false-positive
1393	28/12/2022	r	r	r	nr	r	Past treated
1394	28/12/2022	r	nr	nt	nt	nt	Alinity false-positive
1395	29/12/2022	r	r	r	nr	r	Past treated
1396	29/12/2022	r	nr	nt	nt	nt	Alinity false-positive
1397	30/12/2022	r	r	r	8	r	Current infection
1398	30/12/2022	r	nr	nt	nt	nt	Alinity false-positive
1399	31/12/2022	r	r	r	nr	r	Past treated
1400	01/01/2023	r	nr	nt	nt	nt	Alinity false-positive
1401	02/01/2023	r	r	r	nr	r	Past treated
1402	02/01/2023	r	nr	nt	nt	nt	Alinity false-positive
1403	02/01/2023	r	nr	nt	nt	nt	Alinity false-positive
1404	02/01/2023	r	nr	nt	nt	nt	Alinity false-positive
1405	02/01/2023	r	nr	nt	nt	nt	Alinity false-positive
1406	02/01/2023	r	r	nr	nr	nr	Alinity false-positive
1407	02/01/2023	r	nr	nt	nt	nt	Alinity false-positive
1408	03/01/2023	r	nr	nt	nt	nt	Alinity false-positive
1409	04/01/2023	r	nr	nt	nt	nt	Alinity false-positive
1410	05/01/2023	r	nr	nt	nt	nt	Alinity false-positive
1411	05/01/2023	r	nr	nt	nt	nt	Alinity false-positive
1412	05/01/2023	r	nr	nt	nt	nt	Alinity false-positive
1413	06/01/2023	r	nr	nt	nt	nt	Alinity false-positive
1414	06/01/2023	r	nr	nt	nt	nt	Alinity false-positive
1415	06/01/2023	r	nr	nt	nt	nt	Alinity false-positive
1416	06/01/2023	r	nr	nt	nt	nt	Alinity false-positive
1417	06/01/2023	r	nr	nt	nt	nt	Alinity false-positive
1418	06/01/2023	r	nr	nt	nt	nt	Alinity false-positive
1419	07/01/2023	r	r	r	nr	r	Unknown, referred
1420	09/01/2023	r	r	r	nr	r	Past treated
1421	10/01/2023	r	nr	nt	nt	nt	Alinity false-positive
1422	10/01/2023	r	nr	nt	nt	nt	Alinity false-positive
1423	11/01/2023	r	nr	nt	nt	nt	Alinity false-positive
1424	12/01/2023	r	nr	nt	nt	nt	Alinity false-positive
1425	12/01/2023	r	nr	nt	nt	nt	Alinity false-positive
1426	12/01/2023	r	nr	nt	nt	nt	Alinity false-positive
1427	13/01/2023	r	nr	nt	nt	nt	Alinity false-positive
1428	13/01/2023	r	nr	nt	nt	nt	Alinity false-positive
1429	16/01/2023	r	nr	nt	nt	nt	Alinity false-positive
1430	17/01/2023	r	nr	nt	nt	nt	Alinity false-positive
1431	17/01/2023	r	nr	nt	nt	nt	Alinity false-positive
1432	18/01/2023	r	nr	nt	nt	nt	Alinity false-positive
1433	18/01/2023	r	nr	nt	nt	nt	Alinity false-positive
1434	19/01/2023	r	nr	nt	nt	nt	Alinity false-positive
1435	19/01/2023	r	nr	nt	nt	nt	Alinity false-positive
1436	19/01/2023	r	nr	nt	nt	nt	Alinity false-positive
1437	20/01/2023	r	nr	nt	nt	nt	Alinity false-positive
1438	21/01/2023	r	nr	nt	nt	nt	Alinity false-positive
1439	21/01/2023	r	nr	nt	nt	nt	Alinity false-positive
1440	22/01/2023	r	nr	nt	nt	nt	Alinity false-positive
1441	23/01/2023	r	nr	nt	nt	nt	Alinity false-positive
1442	23/01/2023	r	nr	nt	nt	nt	Alinity false-positive
1443	23/01/2023	r	nr	nt	nt	nt	Alinity false-positive
1444	24/01/2023	r	r	r	nr	r	Past treated
1445	24/01/2023	r	nr	nt	nt	nt	Alinity false-positive
1446	25/01/2023	r	nr	nt	nt	nt	Alinity false-positive
1447	25/01/2023	r	nr	nt	nt	nt	Alinity false-positive
1448	26/01/2023	r	nr	nt	nt	nt	Alinity false-positive
1449	27/01/2023	r	nr	nt	nt	nt	Alinity false-positive
1450	27/01/2023	r	nr	nt	nt	nt	Alinity false-positive
1451	28/01/2023	r	nr	nt	nt	nt	Alinity false-positive
1452	29/01/2023	r	r	r	8	r	Current infection
1453	29/01/2023	r	nr	nt	nt	nt	Alinity false-positive
1454	30/01/2023	r	r	r	nr	r	Past treated
1455	30/01/2023	r	nr	nt	nt	nt	Alinity false-positive
1456	31/01/2023	r	nr	nt	nt	nt	Alinity false-positive
1457	31/01/2023	r	nr	nt	nt	nt	Alinity false-positive
1458	31/01/2023	r	nr	nt	nt	nt	Alinity false-positive
1459	31/01/2023	r	nr	nt	nt	nt	Alinity false-positive
1460	01/02/2023	r	r	r	nr	r	Past treated
1461	01/02/2023	r	nr	nt	nt	nt	Alinity false-positive
1462	01/02/2023	r	r	r	nr	r	Past treated
1463	02/02/2023	r	r	r	nr	r	Unknown, referred
1464	03/02/2023	r	nr	nt	nt	nt	Alinity false-positive
1465	03/02/2023	r	nr	nt	nt	nt	Alinity false-positive
1466	03/02/2023	r	r	r	nr	r	Past treated
1467	03/02/2023	r	r	r	nr	r	Past treated
1468	04/02/2023	r	r	r	nr	r	Past treated
1469	05/02/2023	r	nr	nt	nt	nt	Alinity false-positive
1470	05/02/2023	r	nr	nt	nt	nt	Alinity false-positive
1471	06/02/2023	r	r	r	nr	wk	Past treated
1472	06/02/2023	r	nr	nt	nt	nt	Alinity false-positive
1473	07/02/2023	r	nr	nt	nt	nt	Alinity false-positive
1474	07/02/2023	r	r	r	nr	nr	Past treated
1475	07/02/2023	r	r	r	nr	nr	Past treated
1476	07/02/2023	r	nr	nt	nt	nt	Alinity false-positive
1477	07/02/2023	r	nr	nt	nt	nt	Alinity false-positive
1478	07/02/2023	r	nr	nt	nt	nt	Alinity false-positive
1479	07/02/2023	r	nr	nt	nt	nt	Alinity false-positive
1480	08/02/2023	r	nr	nt	nt	nt	Alinity false-positive
1481	08/02/2023	r	nr	nt	nt	nt	Alinity false-positive
1482	10/02/2023	r	nr	nt	nt	nt	Alinity false-positive
1483	10/02/2023	r	nr	nt	nt	nt	Alinity false-positive
1484	10/02/2023	r	nr	nt	nt	nt	Alinity false-positive
1485	10/02/2023	r	nr	nt	nt	nt	Alinity false-positive
1486	13/02/2023	r	nr	nt	nt	nt	Alinity false-positive
1487	14/02/2023	r	r	r	nr	r	Past treated
1488	14/02/2023	r	nr	nt	nt	nt	Alinity false-positive
1489	15/02/2023	r	r	r	nr	r	Past treated
1490	15/02/2023	r	nr	nt	nt	nt	Alinity false-positive
1491	15/02/2023	r	nr	nt	nt	nt	Alinity false-positive
1492	15/02/2023	r	nr	nt	nt	nt	Alinity false-positive
1493	15/02/2023	r	r	r	nr	r	Past treated
1494	16/02/2023	r	nr	nt	nt	nt	Alinity false-positive
1495	17/02/2023	r	r	r	nr	r	Past treated
1496	18/02/2023	r	nr	nt	nt	nt	Alinity false-positive
1497	18/02/2023	r	nr	nt	nt	nt	Alinity false-positive
1498	19/02/2023	r	nr	nt	nt	nt	Alinity false-positive
1499	19/02/2023	r	nr	nt	nt	nt	Alinity false-positive
1500	20/02/2023	r	r	r	8	r	Unknown, referred
1501	20/02/2023	r	nr	nt	nt	nt	Alinity false-positive
1502	20/02/2023	r	nr	nt	nt	nt	Alinity false-positive
1503	20/02/2023	r	nr	nt	nt	nt	Alinity false-positive
1504	22/02/2023	r	nr	nt	nt	nt	Alinity false-positive
1505	23/02/2023	r	nr	nt	nt	nt	Alinity false-positive
1506	23/02/2023	r	nr	nt	nt	nt	Alinity false-positive
1507	23/02/2023	r	nr	nt	nt	nt	Alinity false-positive
1508	24/02/2023	r	nr	nt	nt	nt	Alinity false-positive
1509	26/02/2023	r	nr	nt	nt	nt	Alinity false-positive
1510	27/02/2023	r	nr	nt	nt	nt	Alinity false-positive
1511	27/02/2023	r	nr	nt	nt	nt	Alinity false-positive
1512	27/02/2023	r	nr	nt	nt	nt	Alinity false-positive
1513	28/02/2023	r	nr	nt	nt	nt	Alinity false-positive
1514	02/03/2023	r	nr	nt	nt	nt	Alinity false-positive
1515	03/03/2023	r	nr	nt	nt	nt	Alinity false-positive
1516	03/03/2023	r	nr	nt	nt	nt	Alinity false-positive
1517	03/03/2023	r	nr	nt	nt	nt	Alinity false-positive
1518	04/03/2023	r	r	r	nr	wk	Past treated
1519	04/03/2023	r	r	r	nr	r	Past treated
1520	04/03/2023	r	nr	nt	nt	nt	Alinity false-positive
1521	05/03/2023	r	r	r	nr	wk	Unknown, referred
1522	06/03/2023	r	nr	nt	nt	nt	Alinity false-positive
1523	07/03/2023	r	r	r	nr	r	Past treated
1524	07/03/2023	r	r	r	nr	r	Past treated
1525	07/03/2023	r	nr	nt	nt	nt	Alinity false-positive
1526	07/03/2023	r	nr	nt	nt	nt	Alinity false-positive
1527	07/03/2023	r	nr	nt	nt	nt	Alinity false-positive
1528	07/03/2023	r	nr	nt	nt	nt	Alinity false-positive
1529	07/03/2023	r	nr	nt	nt	nt	Alinity false-positive
1530	09/03/2023	r	r	r	nr	r	Unknown, referred
1531	09/03/2023	r	nr	nt	nt	nt	Alinity false-positive
1532	10/03/2023	r	r	r	nr	r	Unknown, referred
1533	10/03/2023	r	nr	nt	nt	nt	Alinity false-positive
1534	10/03/2023	r	nr	nt	nt	nt	Alinity false-positive
1535	11/03/2023	r	r	r	nr	r	Past treated
1536	11/03/2023	r	nr	nt	nt	nt	Alinity false-positive
1537	11/03/2023	r	nr	nt	nt	nt	Alinity false-positive
1538	12/03/2023	r	nr	nt	nt	nt	Alinity false-positive
1539	13/03/2023	r	r	nr	nr	nr	Alinity & Elecsys false-positive
1540	13/03/2023	r	nr	nt	nt	nt	Alinity false-positive
1541	13/03/2023	r	nr	nt	nt	nt	Alinity false-positive
1542	13/03/2023	r	nr	nt	nt	nt	Alinity false-positive
1543	14/03/2023	r	r	r	nr	r	Past treated
1544	14/03/2023	r	nr	nt	nt	nt	Alinity false-positive
1545	14/03/2023	r	r	r	nr	r	Unknown, referred
1546	15/03/2023	r	nr	nt	nt	nt	Alinity false-positive
1547	15/03/2023	r	nr	nt	nt	nt	Alinity false-positive
1548	15/03/2023	r	nr	nt	nt	nt	Alinity false-positive
1549	16/03/2023	r	nr	nt	nt	nt	Alinity false-positive
1550	16/03/2023	r	nr	nt	nt	nt	Alinity false-positive
1551	16/03/2023	r	nr	nt	nt	nt	Alinity false-positive
1552	16/03/2023	r	nr	nt	nt	nt	Alinity false-positive
1553	17/03/2023	r	r	r	1	r	Unknown, referred
1554	17/03/2023	r	nr	nt	nt	nt	Alinity false-positive
1555	19/03/2023	r	nr	nt	nt	nt	Alinity false-positive
1556	23/03/2023	r	r	r	nr	r	Past treated
1557	23/03/2023	r	nr	nt	nt	nt	Alinity false-positive
1558	23/03/2023	r	nr	nt	nt	nt	Alinity false-positive
1559	23/03/2023	r	nr	nt	nt	nt	Alinity false-positive
1560	23/03/2023	r	nr	nt	nt	nt	Alinity false-positive
1561	24/03/2023	r	nr	nt	nt	nt	Alinity false-positive
1562	24/03/2023	r	nr	nt	nt	nt	Alinity false-positive
1563	24/03/2023	r	nr	nt	nt	nt	Alinity false-positive
1564	25/03/2023	r	r	r	nr	r	Past treated
1565	25/03/2023	r	nr	nt	nt	nt	Alinity false-positive
1566	25/03/2023	r	nr	nt	nt	nt	Alinity false-positive
1567	25/03/2023	r	nr	nt	nt	nt	Alinity false-positive
1568	25/03/2023	r	nr	nt	nt	nt	Alinity false-positive
1569	27/03/2023	r	r	r	nr	wk	Past treated
1570	27/03/2023	r	r	nr	nr	nr	Alinity & Elecsys false-positive
1571	27/03/2023	r	nr	nt	nt	nt	Alinity false-positive
1572	28/03/2023	r	nr	nt	nt	nt	Alinity false-positive
1573	28/03/2023	r	nr	nt	nt	nt	Alinity false-positive
1574	28/03/2023	r	nr	nt	nt	nt	Alinity false-positive
1575	29/03/2023	r	r	r	nr	r	Past treated
1576	29/03/2023	r	r	r	nr	r	Past treated
1577	29/03/2023	r	nr	nt	nt	nt	Alinity false-positive
1578	29/03/2023	r	nr	nt	nt	nt	Alinity false-positive
1579	29/03/2023	r	nr	nt	nt	nt	Alinity false-positive
1580	29/03/2023	r	nr	nt	nt	nt	Alinity false-positive
1581	29/03/2023	r	nr	nt	nt	nt	Alinity false-positive
1582	29/03/2023	r	nr	nt	nt	nt	Alinity false-positive
1583	29/03/2023	r	nr	nt	nt	nt	Alinity false-positive
1584	30/03/2023	r	r	r	nr	r	Past treated
1585	30/03/2023	r	r	r	nr	r	Past treated
1586	30/03/2023	r	nr	nt	nt	nt	Alinity false-positive
1587	30/03/2023	r	nr	nt	nt	nt	Alinity false-positive
1588	30/03/2023	r	nr	nt	nt	nt	Alinity false-positive
1589	31/03/2023	r	r	r	nr	r	Unknown, referred
1590	31/03/2023	r	nr	nt	nt	nt	Alinity false-positive
1591	31/03/2023	r	nr	nt	nt	nt	Alinity false-positive
1592	01/04/2023	r	nr	nt	nt	nt	Alinity false-positive
1593	01/04/2023	r	nr	nt	nt	nt	Alinity false-positive
1594	02/04/2023	r	nr	nt	nt	nt	Alinity false-positive
1595	02/04/2023	r	nr	nt	nt	nt	Alinity false-positive
1596	03/04/2023	r	nr	nt	nt	nt	Alinity false-positive
1597	03/04/2023	r	nr	nt	nt	nt	Alinity false-positive
1598	04/04/2023	r	r	r	nr	r	Past treated
1599	04/04/2023	r	r	r	32	r	Current infection
1600	04/04/2023	r	nr	nt	nt	nt	Alinity false-positive
1601	05/04/2023	r	nr	nt	nt	nt	Alinity false-positive
1602	06/04/2023	r	nr	nt	nt	nt	Alinity false-positive
1603	06/04/2023	r	nr	nt	nt	nt	Alinity false-positive
1604	07/04/2023	r	nr	nt	nt	nt	Alinity false-positive
1605	08/04/2023	r	r	r	nr	r	Unknown, referred
1606	08/04/2023	r	nr	nt	nt	nt	Alinity false-positive
1607	08/04/2023	r	nr	nt	nt	nt	Alinity false-positive
1608	10/04/2023	r	nr	nt	nt	nt	Alinity false-positive
1609	10/04/2023	r	nr	nt	nt	nt	Alinity false-positive
1610	10/04/2023	r	nr	nt	nt	nt	Alinity false-positive
1611	11/04/2023	r	nr	nt	nt	nt	Alinity false-positive
1612	11/04/2023	r	nr	nt	nt	nt	Alinity false-positive
1613	11/04/2023	r	nr	nt	nt	nt	Alinity false-positive
1614	12/04/2023	r	r	r	1	r	Unknown, referred
1615	12/04/2023	r	nr	nt	nt	nt	Alinity false-positive
1616	12/04/2023	r	nr	nt	nt	nt	Alinity false-positive
1617	12/04/2023	r	nr	nt	nt	nt	Alinity false-positive
1618	13/04/2023	r	r	r	nr	r	Past treated
1619	13/04/2023	r	nr	nt	nt	nt	Alinity false-positive
1620	13/04/2023	r	nr	nt	nt	nt	Alinity false-positive
1621	13/04/2023	r	nr	nt	nt	nt	Alinity false-positive
1622	15/04/2023	r	r	r	32	r	Current infection
1623	15/04/2023	r	nr	nt	nt	nt	Alinity false-positive
1624	15/04/2023	r	nr	nt	nt	nt	Alinity false-positive
1625	16/04/2023	r	nr	nt	nt	nt	Alinity false-positive
1626	16/04/2023	r	nr	nt	nt	nt	Alinity false-positive
1627	17/04/2023	r	nr	nt	nt	nt	Alinity false-positive
1628	19/04/2023	r	r	r	nr	r	Unknown, referred
1629	19/04/2023	r	nr	nt	nt	nt	Alinity false-positive
1630	20/04/2023	r	nr	nt	nt	nt	Alinity false-positive
1631	20/04/2023	r	nr	nt	nt	nt	Alinity false-positive
1632	20/04/2023	r	nr	nt	nt	nt	Alinity false-positive
1633	20/04/2023	r	nr	nt	nt	nt	Alinity false-positive
1634	21/04/2023	r	nr	nt	nt	nt	Alinity false-positive
1635	21/04/2023	r	r	r	nr	r	Unknown, referred
1636	21/04/2023	r	r	r	nr	r	Past treated
1637	23/04/2023	r	nr	nt	nt	nt	Alinity false-positive
1638	23/04/2023	r	nr	nt	nt	nt	Alinity false-positive
1639	24/04/2023	r	r	r	nr	r	Past treated
1640	24/04/2023	r	r	r	nr	r	Past treated
1641	24/04/2023	r	r	nr	nr	nr	Alinity & Elecsys false-positive
1642	24/04/2023	r	nr	nt	nt	nt	Alinity false-positive
1643	24/04/2023	r	nr	nt	nt	nt	Alinity false-positive
1644	24/04/2023	r	nr	nt	nt	nt	Alinity false-positive
1645	25/04/2023	r	nr	nt	nt	nt	Alinity false-positive
1646	25/04/2023	r	nr	nt	nt	nt	Alinity false-positive
1647	27/04/2023	r	nr	nt	nt	nt	Alinity false-positive
1648	27/04/2023	r	nr	nt	nt	nt	Alinity false-positive
1649	28/04/2023	r	r	r	nr	r	Past treated
1650	28/04/2023	r	nr	nt	nt	nt	Alinity false-positive
1651	28/04/2023	r	nr	nt	nt	nt	Alinity false-positive
1652	29/04/2023	r	r	r	nr	r	Past treated
1653	29/04/2023	r	nr	nt	nt	nt	Alinity false-positive
1654	30/04/2023	r	nr	nt	nt	nt	Alinity false-positive
1655	30/04/2023	r	r	r	nr	r	Past treated
1656	30/04/2023	r	nr	nt	nt	nt	Alinity false-positive
1657	30/04/2023	r	nr	nt	nt	nt	Alinity false-positive
1658	01/05/2023	r	nr	nt	nt	nt	Alinity false-positive
1659	01/05/2023	r	nr	nt	nt	nt	Alinity false-positive
1660	01/05/2023	r	nr	nt	nt	nt	Alinity false-positive
1661	02/05/2023	r	r	nr	nr	nr	Alinity & Elecsys false-positive
1662	03/05/2023	r	r	r	nr	r	Unknown, referred
1663	03/05/2023	r	nr	nt	nt	nt	Alinity false-positive
1664	03/05/2023	r	r	r	nr	r	Past treated
1665	03/05/2023	r	r	r	nr	r	Past treated
1666	03/05/2023	r	nr	nt	nt	nt	Alinity false-positive
1667	03/05/2023	r	nr	nt	nt	nt	Alinity false-positive
1668	03/05/2023	r	nr	nt	nt	nt	Alinity false-positive
1669	04/05/2023	r	nr	nt	nt	nt	Alinity false-positive
1670	04/05/2023	r	nr	nt	nt	nt	Alinity false-positive
1671	04/05/2023	r	nr	nt	nt	nt	Alinity false-positive
1672	04/05/2023	r	nr	nt	nt	nt	Alinity false-positive
1673	05/05/2023	r	nr	nt	nt	nt	Alinity false-positive
1674	05/05/2023	r	r	nr	nr	nr	Alinity & Elecsys false-positive
1675	05/05/2023	r	nr	nt	nt	nt	Alinity false-positive
1676	05/05/2023	r	nr	nt	nt	nt	Alinity false-positive
1677	06/05/2023	r	r	nr	nr	r	Unknown, referred
1678	06/05/2023	r	nr	nt	nt	nt	Alinity false-positive
1679	07/05/2023	r	r	r	r	r	Current infection
1680	07/05/2023	r	nr	nt	nt	nt	Alinity false-positive
1681	08/05/2023	r	r	r	nr	r	Past treated
1682	08/05/2023	r	nr	nt	nt	nt	Alinity false-positive
1683	09/05/2023	r	nr	nt	nt	nt	Alinity false-positive
1684	10/05/2023	r	nr	nt	nt	nt	Alinity false-positive
1685	10/05/2023	r	nr	nt	nt	nt	Alinity false-positive
1686	11/05/2023	r	nr	nt	nt	nt	Alinity false-positive
1687	12/05/2023	r	nr	nt	nt	nt	Alinity false-positive
1688	12/05/2023	r	nr	nt	nt	nt	Alinity false-positive
1689	13/05/2023	r	nr	nt	nt	nt	Alinity false-positive
1690	15/05/2023	r	nr	nt	nt	nt	Alinity false-positive
1691	15/05/2023	r	nr	nt	nt	nt	Alinity false-positive
1692	16/05/2023	r	nr	nt	nt	nt	Alinity false-positive
1693	16/05/2023	r	nr	nt	nt	nt	Alinity false-positive
1694	16/05/2023	r	nr	nt	nt	nt	Alinity false-positive
1695	16/05/2023	r	nr	nt	nt	nt	Alinity false-positive
1696	16/05/2023	r	nr	nt	nt	nt	Alinity false-positive
1697	17/05/2023	r	r	r	nr	r	Past treated
1698	17/05/2023	r	r	nr	nr	nr	Alinity & Elecsys false-positive
1699	17/05/2023	r	nr	nt	nt	nt	Alinity false-positive
1700	19/05/2023	r	r	r	nr	r	Unknown, referred
1701	19/05/2023	r	r	r	nr	r	Past treated
1702	19/05/2023	r	nr	nt	nt	nt	Alinity false-positive
1703	19/05/2023	r	nr	nt	nt	nt	Alinity false-positive
1704	19/05/2023	r	nr	nt	nt	nt	Alinity false-positive
1705	20/05/2023	r	nr	nt	nt	nt	Alinity false-positive
1706	20/05/2023	r	nr	nt	nt	nt	Alinity false-positive
1707	20/05/2023	r	nr	nt	nt	nt	Alinity false-positive
1708	23/05/2023	r	nr	nt	nt	nt	Alinity false-positive
1709	24/05/2023	r	nr	nt	nt	nt	Alinity false-positive
1710	24/05/2023	r	nr	nt	nt	nt	Alinity false-positive
1711	25/05/2023	r	r	nr	nr	nr	Alinity & Elecsys false-positive
1712	25/05/2023	r	nr	nt	nt	nt	Alinity false-positive
1713	25/05/2023	r	nr	nt	nt	nt	Alinity false-positive
1714	27/05/2023	r	nr	nt	nt	nt	Alinity false-positive
1715	27/05/2023	r	nr	nt	nt	nt	Alinity false-positive
1716	28/05/2023	r	nr	nt	nt	nt	Alinity false-positive
1717	28/05/2023	r	r	r	nr	r	Past treated
1718	28/05/2023	r	nr	nt	nt	nt	Alinity false-positive
1719	29/05/2023	r	nr	nt	nt	nt	Alinity false-positive
1720	29/05/2023	r	nr	nt	nt	nt	Alinity false-positive
1721	29/05/2023	r	nr	nt	nt	nt	Alinity false-positive
1722	29/05/2023	r	nr	nt	nt	nt	Alinity false-positive
1723	30/05/2023	r	nr	nt	nt	nt	Alinity false-positive
1724	30/05/2023	r	nr	nt	nt	nt	Alinity false-positive
1725	30/05/2023	r	nr	nt	nt	nt	Alinity false-positive
1726	30/05/2023	r	nr	nt	nt	nt	Alinity false-positive
1727	30/05/2023	r	nr	nt	nt	nt	Alinity false-positive
1728	31/05/2023	r	nr	nt	nt	nt	Alinity false-positive
1729	31/05/2023	r	nr	nt	nt	nt	Alinity false-positive
1730	31/05/2023	r	nr	nt	nt	nt	Alinity false-positive
1731	01/06/2023	r	nr	nt	nt	nt	Alinity false-positive
1732	01/06/2023	r	r	r	nr	r	Unknown, referred
1733	01/06/2023	r	r	r	nr	r	Past treated
1734	01/06/2023	r	nr	nt	nt	nt	Alinity false-positive
1735	01/06/2023	r	nr	nt	nt	nt	Alinity false-positive
1736	01/06/2023	r	nr	nt	nt	nt	Alinity false-positive
1737	02/06/2023	r	nr	nt	nt	nt	Alinity false-positive
1738	03/06/2023	r	r	r	nr	r	Unknown, referred
1739	03/06/2023	r	r	r	nr	r	Past treated
1740	03/06/2023	r	nr	nt	nt	nt	Alinity false-positive
1741	03/06/2023	r	nr	nt	nt	nt	Alinity false-positive
1742	03/06/2023	r	nr	nt	nt	nt	Alinity false-positive
1743	03/06/2023	r	nr	nt	nt	nt	Alinity false-positive
1744	04/06/2023	r	nr	nt	nt	nt	Alinity false-positive
1745	04/06/2023	r	nr	nt	nt	nt	Alinity false-positive
1746	05/06/2023	r	nr	nt	nt	nt	Alinity false-positive
1747	05/06/2023	r	nr	nt	nt	nt	Alinity false-positive
1748	05/06/2023	r	nr	nt	nt	nt	Alinity false-positive
1749	05/06/2023	r	nr	nt	nt	nt	Alinity false-positive
1750	05/06/2023	r	nr	nt	nt	nt	Alinity false-positive
1751	06/06/2023	r	nr	nt	nt	nt	Alinity false-positive
1752	06/06/2023	r	nr	nt	nt	nt	Alinity false-positive
1753	06/06/2023	r	nr	nt	nt	nt	Alinity false-positive
1754	06/06/2023	r	nr	nt	nt	nt	Alinity false-positive
1755	06/06/2023	r	nr	nt	nt	nt	Alinity false-positive
1756	07/06/2023	r	r	r	nr	r	Past treated
1757	07/06/2023	r	nr	nt	nt	nt	Alinity false-positive
1758	07/06/2023	r	nr	nt	nt	nt	Alinity false-positive
1759	08/06/2023	r	r	r	32	r	Current infection
1760	08/06/2023	r	nr	nt	nt	nt	Alinity false-positive
1761	08/06/2023	r	nr	nt	nt	nt	Alinity false-positive
1762	09/06/2023	r	nr	nt	nt	nt	Alinity false-positive
1763	09/06/2023	r	nr	nt	nt	nt	Alinity false-positive
1764	10/06/2023	r	nr	nt	nt	nt	Alinity false-positive
1765	10/06/2023	r	r	nr	nr	nr	Alinity & Elecsys false-positive
1766	10/06/2023	r	nr	nt	nt	nt	Alinity false-positive
1767	11/06/2023	r	nr	nt	nt	nt	Alinity false-positive
1768	12/06/2023	r	r	r	nr	r	Past treated
1769	12/06/2023	r	r	r	nr	r	Past treated
1770	12/06/2023	r	nr	nt	nt	nt	Alinity false-positive
1771	12/06/2023	r	nr	nt	nt	nt	Alinity false-positive
1772	13/06/2023	r	nr	nt	nt	nt	Alinity false-positive
1773	13/06/2023	r	r	r	64	r	Current infection
1774	13/06/2023	r	r	r	nr	r	Unknown, referred
1775	13/06/2023	r	nr	nt	nt	nt	Alinity false-positive
1776	14/06/2023	r	r	r	256	r	Current infection
1777	14/06/2023	r	r	r	nr	r	Past treated
1778	14/06/2023	r	nr	nt	nt	nt	Alinity false-positive
1779	14/06/2023	r	nr	nt	nt	nt	Alinity false-positive
1780	14/06/2023	r	nr	nt	nt	nt	Alinity false-positive
1781	14/06/2023	r	nr	nt	nt	nt	Alinity false-positive
1782	14/06/2023	r	nr	nt	nt	nt	Alinity false-positive
1783	14/06/2023	r	nr	nt	nt	nt	Alinity false-positive
1784	15/06/2023	r	nr	nt	nt	nt	Alinity false-positive
1785	15/06/2023	r	nr	nt	nt	nt	Alinity false-positive
1786	15/06/2023	r	nr	nt	nt	nt	Alinity false-positive
1787	15/06/2023	r	nr	nt	nt	nt	Alinity false-positive
1788	16/06/2023	r	r	r	nr	r	Past treated
1789	17/06/2023	r	r	r	nr	r	Past treated
1790	17/06/2023	r	nr	nt	nt	nt	Alinity false-positive
1791	17/06/2023	r	nr	nt	nt	nt	Alinity false-positive
1792	17/06/2023	r	nr	nt	nt	nt	Alinity false-positive
1793	18/06/2023	r	nr	nt	nt	nt	Alinity false-positive
1794	19/06/2023	r	r	r	1	r	Unknown, referred
1795	19/06/2023	r	r	nr	nr	nr	Alinity & Elecsys false-positive
1796	19/06/2023	r	nr	nt	nt	nt	Alinity false-positive
1797	19/06/2023	r	nr	nt	nt	nt	Alinity false-positive
1798	19/06/2023	r	nr	nt	nt	nt	Alinity false-positive
1799	19/06/2023	r	nr	nt	nt	nt	Alinity false-positive
1800	20/06/2023	r	r	r	nr	r	Past treated
1801	20/06/2023	r	r	r	nr	r	Past treated
1802	20/06/2023	r	nr	nt	nt	nt	Alinity false-positive
1803	20/06/2023	r	nr	nt	nt	nt	Alinity false-positive
1804	21/06/2023	r	nr	nt	nt	nt	Alinity false-positive
1805	21/06/2023	r	r	r	nr	r	Past treated
1806	21/06/2023	r	nr	nt	nt	nt	Alinity false-positive
1807	21/06/2023	r	nr	nt	nt	nt	Alinity false-positive
1808	21/06/2023	r	nr	nt	nt	nt	Alinity false-positive
1809	21/06/2023	r	nr	nt	nt	nt	Alinity false-positive
1810	22/06/2023	r	nr	nt	nt	nt	Alinity false-positive
1811	22/06/2023	r	nr	nt	nt	nt	Alinity false-positive
1812	23/06/2023	r	nr	nt	nt	nt	Alinity false-positive
1813	24/06/2023	r	nr	nt	nt	nt	Alinity false-positive
1814	24/06/2023	r	nr	nt	nt	nt	Alinity false-positive
1815	24/06/2023	r	nr	nt	nt	nt	Alinity false-positive
1816	26/06/2023	r	nr	nt	nt	nt	Alinity false-positive
1817	26/06/2023	r	nr	nt	nt	nt	Alinity false-positive
1818	27/06/2023	r	nr	nt	nt	nt	Alinity false-positive
1819	27/06/2023	r	r	nr	nr	nr	Alinity & Elecsys false-positive
1820	27/06/2023	r	nr	nt	nt	nt	Alinity false-positive
1821	27/06/2023	r	nr	nt	nt	nt	Alinity false-positive
1822	27/06/2023	r	nr	nt	nt	nt	Alinity false-positive
1823	27/06/2023	r	nr	nt	nt	nt	Alinity false-positive
1824	28/06/2023	r	nr	nt	nt	nt	Alinity false-positive
1825	28/06/2023	r	r	r	nr	r	Unknown, referred
1826	29/06/2023	r	nr	nt	nt	nt	Alinity false-positive
1827	29/06/2023	r	nr	nt	nt	nt	Alinity false-positive
1828	30/06/2023	r	nr	nt	nt	nt	Alinity false-positive
1829	30/06/2023	r	r	r	nr	r	Past treated
1830	30/06/2023	r	r	r	4	r	Past treated
1831	30/06/2023	r	nr	nt	nt	nt	Alinity false-positive
1832	01/07/2023	r	r	r	nr	r	Unknown, referred
1833	01/07/2023	r	nr	nt	nt	nt	Alinity false-positive
1834	01/07/2023	r	nr	nt	nt	nt	Alinity false-positive
1835	01/07/2023	r	nr	nt	nt	nt	Alinity false-positive
1836	01/07/2023	r	nr	nt	nt	nt	Alinity false-positive
1837	01/07/2023	r	nr	nt	nt	nt	Alinity false-positive
1838	02/07/2023	r	r	r	32	r	Current infection
1839	03/07/2023	r	nr	nt	nt	nt	Alinity false-positive
1840	03/07/2023	r	nr	nt	nt	nt	Alinity false-positive
1841	03/07/2023	r	nr	nt	nt	nt	Alinity false-positive
1842	04/07/2023	r	nr	nt	nt	nt	Alinity false-positive
1843	04/07/2023	r	nr	nt	nt	nt	Alinity false-positive
1844	04/07/2023	r	nr	nt	nt	nt	Alinity false-positive
1845	05/07/2023	r	nr	nt	nt	nt	Alinity false-positive
1846	05/07/2023	r	nr	nt	nt	nt	Alinity false-positive
1847	05/07/2023	r	nr	nt	nt	nt	Alinity false-positive
1848	05/07/2023	r	nr	nt	nt	nt	Alinity false-positive
1849	06/07/2023	r	r	r	nr	r	Unknown, referred
1850	06/07/2023	r	r	r	nr	r	Past treated

## Sheet: Per donor
Number	Date of collection	Alinity	Elecsys	TPPA	RPR	FTA-ABS	Derived outcome
1	07/07/2021	r	r	r	nr	r	Past treated
2	07/07/2021	r	nr	nt	nt	nt	Alinity false-positive
3	08/07/2021	r	r	r	64	r	Current infection
4	08/07/2021	r	r	r	nr	r	Unknown, referred
5	08/07/2021	r	nr	nt	nt	nt	Alinity false-positive
6	08/07/2021	r	nr	nt	nt	nt	Alinity false-positive
7	08/07/2021	r	nr	nt	nt	nt	Alinity false-positive
8	08/07/2021	r	nr	nt	nt	nt	Alinity false-positive
9	08/07/2021	r	nr	nt	nt	nt	Alinity false-positive
10	08/07/2021	r	nr	nt	nt	nt	Alinity false-positive
11	09/07/2021	r	nr	nt	nt	nt	Alinity false-positive
12	09/07/2021	r	nr	nt	nt	nt	Alinity false-positive
13	09/07/2021	r	nr	nt	nt	nt	Alinity false-positive
14	10/07/2021	r	nr	nt	nt	nt	Alinity false-positive
15	10/07/2021	r	nr	nt	nt	nt	Alinity false-positive
16	12/07/2021	r	r	r	nr	r	Past treated
17	12/07/2021	r	nr	nt	nt	nt	Alinity false-positive
18	12/07/2021	r	nr	nt	nt	nt	Alinity false-positive
19	13/07/2021	r	nr	nt	nt	nt	Alinity false-positive
20	13/07/2021	r	nr	nt	nt	nt	Alinity false-positive
21	13/07/2021	r	nr	nt	nt	nt	Alinity false-positive
22	13/07/2021	r	r	nr	nr	nr	Alinity & Elecsys false-positive
23	13/07/2021	r	r	nr	nr	nr	Alinity & Elecsys false-positive
24	14/07/2021	r	nr	nt	nt	nt	Alinity false-positive
25	14/07/2021	r	nr	nt	nt	nt	Alinity false-positive
26	15/07/2021	r	nr	nt	nt	nt	Alinity false-positive
27	15/07/2021	r	nr	nt	nt	nt	Alinity false-positive
28	16/07/2021	r	nr	nt	nt	nt	Alinity false-positive
29	17/07/2021	r	nr	nt	nt	nt	Alinity false-positive
30	18/07/2021	r	nr	nt	nt	nt	Alinity false-positive
31	18/07/2021	r	nr	nt	nt	nt	Alinity false-positive
32	18/07/2021	r	nr	nt	nt	nt	Alinity false-positive
33	19/07/2021	r	nr	nt	nt	nt	Alinity false-positive
34	19/07/2021	r	nr	nt	nt	nt	Alinity false-positive
35	19/07/2021	r	nr	nt	nt	nt	Alinity false-positive
36	19/07/2021	r	nr	nt	nt	nt	Alinity false-positive
37	19/07/2021	r	nr	nt	nt	nt	Alinity false-positive
38	20/07/2021	r	r	r	4	r	Unknown, referred
39	20/07/2021	r	r	r	nr	wk	Past treated
40	20/07/2021	r	nr	nt	nt	nt	Alinity false-positive
41	20/07/2021	r	nr	nt	nt	nt	Alinity false-positive
42	20/07/2021	r	nr	nt	nt	nt	Alinity false-positive
43	20/07/2021	r	nr	nt	nt	nt	Alinity false-positive
44	21/07/2021	r	nr	nt	nt	nt	Alinity false-positive
45	21/07/2021	r	nr	nt	nt	nt	Alinity false-positive
46	21/07/2021	r	nr	nt	nt	nt	Alinity false-positive
47	21/07/2021	r	nr	nt	nt	nt	Alinity false-positive
48	21/07/2021	r	nr	nt	nt	nt	Alinity false-positive
49	21/07/2021	r	nr	nt	nt	nt	Alinity false-positive
50	22/07/2021	r	nr	nt	nt	nt	Alinity false-positive
51	22/07/2021	r	nr	nt	nt	nt	Alinity false-positive
52	22/07/2021	r	nr	nt	nt	nt	Alinity false-positive
53	22/07/2021	r	nr	nt	nt	nt	Alinity false-positive
54	22/07/2021	r	nr	nt	nt	nt	Alinity false-positive
55	23/07/2021	r	r	r	nr	r	Past treated
56	23/07/2021	r	nr	nt	nt	nt	Alinity false-positive
57	23/07/2021	r	nr	nt	nt	nt	Alinity false-positive
58	24/07/2021	r	nr	nt	nt	nt	Alinity false-positive
59	24/07/2021	r	nr	nt	nt	nt	Alinity false-positive
60	24/07/2021	r	nr	nt	nt	nt	Alinity false-positive
61	26/07/2021	r	r	r	2	r	Past treated
62	26/07/2021	r	nr	nt	nt	nt	Alinity false-positive
63	26/07/2021	r	nr	nt	nt	nt	Alinity false-positive
64	26/07/2021	r	nr	nt	nt	nt	Alinity false-positive
65	26/07/2021	r	nr	nt	nt	nt	Alinity false-positive
66	27/07/2021	r	nr	nt	nt	nt	Alinity false-positive
67	27/07/2021	r	nr	nt	nt	nt	Alinity false-positive
68	27/07/2021	r	nr	nt	nt	nt	Alinity false-positive
69	28/07/2021	r	r	r	nr	wk	Past treated
70	28/07/2021	r	nr	nt	nt	nt	Alinity false-positive
71	28/07/2021	r	nr	nt	nt	nt	Alinity false-positive
72	28/07/2021	r	nr	nt	nt	nt	Alinity false-positive
73	28/07/2021	r	nr	nt	nt	nt	Alinity false-positive
74	28/07/2021	r	nr	nt	nt	nt	Alinity false-positive
75	28/07/2021	r	nr	nt	nt	nt	Alinity false-positive
76	28/07/2021	r	nr	nt	nt	nt	Alinity false-positive
77	29/07/2021	r	nr	nt	nt	nt	Alinity false-positive
78	30/07/2021	r	r	r	1	wk	Unknown, referred
79	30/07/2021	r	nr	nt	nt	nt	Alinity false-positive
80	30/07/2021	r	nr	nt	nt	nt	Alinity false-positive
81	30/07/2021	r	nr	nt	nt	nt	Alinity false-positive
82	30/07/2021	r	nr	nt	nt	nt	Alinity false-positive
83	30/07/2021	r	nr	nt	nt	nt	Alinity false-positive
84	31/07/2021	r	nr	nt	nt	nt	Alinity false-positive
85	31/07/2021	r	nr	nt	nt	nt	Alinity false-positive
86	31/07/2021	r	nr	nt	nt	nt	Alinity false-positive
87	03/08/2021	r	r	r	8	r	Current infection
88	03/08/2021	r	nr	nt	nt	nt	Alinity false-positive
89	03/08/2021	r	r	nr	nr	nr	Alinity & Elecsys false-positive
90	03/08/2021	r	nr	nt	nt	nt	Alinity false-positive
91	03/08/2021	r	nr	nt	nt	nt	Alinity false-positive
92	04/08/2021	r	r	nr	nr	nr	Alinity & Elecsys false-positive
93	04/08/2021	r	nr	nt	nt	nt	Alinity false-positive
94	04/08/2021	r	nr	nt	nt	nt	Alinity false-positive
95	04/08/2021	r	nr	nt	nt	nt	Alinity false-positive
96	04/08/2021	r	nr	nt	nt	nt	Alinity false-positive
97	05/08/2021	r	nr	nt	nt	nt	Alinity false-positive
98	05/08/2021	r	nr	nt	nt	nt	Alinity false-positive
99	05/08/2021	r	nr	nt	nt	nt	Alinity false-positive
100	06/08/2021	r	nr	nt	nt	nt	Alinity false-positive
101	06/08/2021	r	nr	nt	nt	nt	Alinity false-positive
102	07/08/2021	r	nr	nt	nt	nt	Alinity false-positive
103	07/08/2021	r	r	nr	nr	nr	Alinity & Elecsys false-positive
104	09/08/2021	r	nr	nt	nt	nt	Alinity false-positive
105	09/08/2021	r	nr	nt	nt	nt	Alinity false-positive
106	10/08/2021	r	r	r	nr	r	Past treated
107	11/08/2021	r	nr	nt	nt	nt	Alinity false-positive
108	12/08/2021	r	r	r	nr	r	Unknown, referred
109	12/08/2021	r	nr	nt	nt	nt	Alinity false-positive
110	12/08/2021	r	nr	nt	nt	nt	Alinity false-positive
111	13/08/2021	r	r	r	nr	r	Past treated
112	13/08/2021	r	nr	nt	nt	nt	Alinity false-positive
113	13/08/2021	r	nr	nt	nt	nt	Alinity false-positive
114	13/08/2021	r	nr	nt	nt	nt	Alinity false-positive
115	14/08/2021	r	nr	nt	nt	nt	Alinity false-positive
116	14/08/2021	r	nr	nt	nt	nt	Alinity false-positive
117	15/08/2021	r	nr	nt	nt	nt	Alinity false-positive
118	15/08/2021	r	nr	nt	nt	nt	Alinity false-positive
119	15/08/2021	r	nr	nt	nt	nt	Alinity false-positive
120	16/08/2021	r	nr	nt	nt	nt	Alinity false-positive
121	16/08/2021	r	nr	nt	nt	nt	Alinity false-positive
122	17/08/2021	r	nr	nt	nt	nt	Alinity false-positive
123	17/08/2021	r	nr	nt	nt	nt	Alinity false-positive
124	17/08/2021	r	nr	nt	nt	nt	Alinity false-positive
125	17/08/2021	r	r	r	8	r	Past treated
126	17/08/2021	r	r	nr	nr	nr	Alinity & Elecsys false-positive
127	17/08/2021	r	nr	nt	nt	nt	Alinity false-positive
128	17/08/2021	r	nr	nt	nt	nt	Alinity false-positive
129	18/08/2021	r	r	r	nr	r	Past treated
130	18/08/2021	r	nr	nt	nt	nt	Alinity false-positive
131	18/08/2021	r	nr	nt	nt	nt	Alinity false-positive
132	18/08/2021	r	nr	nt	nt	nt	Alinity false-positive
133	19/08/2021	r	r	r	nr	r	Past treated
134	19/08/2021	r	nr	nt	nt	nt	Alinity false-positive
135	19/08/2021	r	nr	nt	nt	nt	Alinity false-positive
136	19/08/2021	r	nr	nt	nt	nt	Alinity false-positive
137	20/08/2021	r	r	r	1	r	Unknown, referred
138	20/08/2021	r	nr	nt	nt	nt	Alinity false-positive
139	20/08/2021	r	nr	nt	nt	nt	Alinity false-positive
140	21/08/2021	r	nr	nt	nt	nt	Alinity false-positive
141	21/08/2021	r	nr	nt	nt	nt	Alinity false-positive
142	21/08/2021	r	nr	nt	nt	nt	Alinity false-positive
143	22/08/2021	r	r	r	nr	r	Unknown, referred
144	23/08/2021	r	r	r	nr	r	Unknown, referred
145	23/08/2021	r	nr	nt	nt	nt	Alinity false-positive
146	24/08/2021	r	nr	nt	nt	nt	Alinity false-positive
147	24/08/2021	r	nr	nt	nt	nt	Alinity false-positive
148	24/08/2021	r	nr	nt	nt	nt	Alinity false-positive
149	24/08/2021	r	nr	nt	nt	nt	Alinity false-positive
150	24/08/2021	r	nr	nt	nt	nt	Alinity false-positive
151	25/08/2021	r	r	r	nr	r	Past treated
152	25/08/2021	r	nr	nt	nt	nt	Alinity false-positive
153	26/08/2021	r	nr	nt	nt	nt	Alinity false-positive
154	26/08/2021	r	nr	nt	nt	nt	Alinity false-positive
155	26/08/2021	r	nr	nt	nt	nt	Alinity false-positive
156	27/08/2021	r	nr	nt	nt	nt	Alinity false-positive
157	27/08/2021	r	nr	nt	nt	nt	Alinity false-positive
158	28/08/2021	r	r	r	nr	r	Past treated
159	28/08/2021	r	nr	nt	nt	nt	Alinity false-positive
160	29/08/2021	r	nr	nt	nt	nt	Alinity false-positive
161	29/08/2021	r	r	r	64	r	Current infection
162	30/08/2021	r	nr	nt	nt	nt	Alinity false-positive
163	30/08/2021	r	r	nr	nr	nr	Alinity & Elecsys false-positive
164	30/08/2021	r	nr	nt	nt	nt	Alinity false-positive
165	30/08/2021	r	nr	nt	nt	nt	Alinity false-positive
166	30/08/2021	r	nr	nt	nt	nt	Alinity false-positive
167	31/08/2021	r	nr	nt	nt	nt	Alinity false-positive
168	31/08/2021	r	nr	nt	nt	nt	Alinity false-positive
169	31/08/2021	r	nr	nt	nt	nt	Alinity false-positive
170	31/08/2021	r	nr	nt	nt	nt	Alinity false-positive
171	31/08/2021	r	nr	nt	nt	nt	Alinity false-positive
172	31/08/2021	r	nr	nt	nt	nt	Alinity false-positive
173	01/09/2021	r	nr	nt	nt	nt	Alinity false-positive
174	01/09/2021	r	nr	nt	nt	nt	Alinity false-positive
175	02/09/2021	r	r	r	nr	wk	Past treated
176	02/09/2021	r	r	nr	nr	nr	Alinity & Elecsys false-positive
177	02/09/2021	r	nr	nt	nt	nt	Alinity false-positive
178	02/09/2021	r	nr	nt	nt	nt	Alinity false-positive
179	02/09/2021	r	nr	nt	nt	nt	Alinity false-positive
180	03/09/2021	r	r	r	8	r	Current infection
181	03/09/2021	r	r	r	nr	r	Past treated
182	03/09/2021	r	nr	nt	nt	nt	Alinity false-positive
183	03/09/2021	r	nr	nt	nt	nt	Alinity false-positive
184	03/09/2021	r	nr	nt	nt	nt	Alinity false-positive
185	05/09/2021	r	nr	nt	nt	nt	Alinity false-positive
186	05/09/2021	r	nr	nt	nt	nt	Alinity false-positive
187	06/09/2021	r	r	r	nr	r	Past treated
188	07/09/2021	r	r	r	nr	r	Past treated
189	07/09/2021	r	r	r	nr	r	Past treated
190	07/09/2021	r	nr	nt	nt	nt	Alinity false-positive
191	08/09/2021	r	nr	nt	nt	nt	Alinity false-positive
192	08/09/2021	r	nr	nt	nt	nt	Alinity false-positive
193	08/09/2021	r	nr	nt	nt	nt	Alinity false-positive
194	09/09/2021	r	nr	nt	nt	nt	Alinity false-positive
195	09/09/2021	r	nr	nt	nt	nt	Alinity false-positive
196	09/09/2021	r	nr	nt	nt	nt	Alinity false-positive
197	09/09/2021	r	nr	nt	nt	nt	Alinity false-positive
198	10/09/2021	r	nr	nt	nt	nt	Alinity false-positive
199	11/09/2021	r	r	r	nr	r	Unknown, referred
200	11/09/2021	r	r	r	nr	r	Past treated
201	11/09/2021	r	nr	nt	nt	nt	Alinity false-positive
202	12/09/2021	r	r	r	nr	wk	Unknown, referred
203	12/09/2021	r	nr	nt	nt	nt	Alinity false-positive
204	12/09/2021	r	nr	nt	nt	nt	Alinity false-positive
205	13/09/2021	r	nr	nt	nt	nt	Alinity false-positive
206	13/09/2021	r	nr	nt	nt	nt	Alinity false-positive
207	14/09/2021	r	nr	nt	nt	nt	Alinity false-positive
208	14/09/2021	r	nr	nt	nt	nt	Alinity false-positive
209	14/09/2021	r	nr	nt	nt	nt	Alinity false-positive
210	14/09/2021	r	nr	nt	nt	nt	Alinity false-positive
211	15/09/2021	r	nr	nt	nt	nt	Alinity false-positive
212	15/09/2021	r	nr	nt	nt	nt	Alinity false-positive
213	16/09/2021	r	nr	nt	nt	nt	Alinity false-positive
214	17/09/2021	r	nr	nt	nt	nt	Alinity false-positive
215	17/09/2021	r	nr	nt	nt	nt	Alinity false-positive
216	17/09/2021	r	nr	nt	nt	nt	Alinity false-positive
217	18/09/2021	r	nr	nt	nt	nt	Alinity false-positive
218	18/09/2021	r	nr	nt	nt	nt	Alinity false-positive
219	18/09/2021	r	nr	nt	nt	nt	Alinity false-positive
220	20/09/2021	r	nr	nt	nt	nt	Alinity false-positive
221	20/09/2021	r	nr	nt	nt	nt	Alinity false-positive
222	20/09/2021	r	nr	nt	nt	nt	Alinity false-positive
223	22/09/2021	r	r	nr	nr	nr	Alinity & Elecsys false-positive
224	22/09/2021	r	nr	nt	nt	nt	Alinity false-positive
225	23/09/2021	r	nr	nt	nt	nt	Alinity false-positive
226	23/09/2021	r	nr	nt	nt	nt	Alinity false-positive
227	25/09/2021	r	nr	nt	nt	nt	Alinity false-positive
228	27/09/2021	r	nr	nt	nt	nt	Alinity false-positive
229	27/09/2021	r	nr	nt	nt	nt	Alinity false-positive
230	27/09/2021	r	nr	nt	nt	nt	Alinity false-positive
231	28/09/2021	r	nr	nt	nt	nt	Alinity false-positive
232	28/09/2021	r	nr	nt	nt	nt	Alinity false-positive
233	28/09/2021	r	nr	nt	nt	nt	Alinity false-positive
234	29/09/2021	r	nr	nt	nt	nt	Alinity false-positive
235	29/09/2021	r	nr	nt	nt	nt	Alinity false-positive
236	30/09/2021	r	nr	nt	nt	nt	Alinity false-positive
237	30/09/2021	r	nr	nt	nt	nt	Alinity false-positive
238	01/10/2021	r	nr	nt	nt	nt	Alinity false-positive
239	01/10/2021	r	nr	nt	nt	nt	Alinity false-positive
240	02/10/2021	r	nr	nt	nt	nt	Alinity false-positive
241	04/10/2021	r	r	r	16	r	Current infection
242	04/10/2021	r	nr	nt	nt	nt	Alinity false-positive
243	04/10/2021	r	nr	nt	nt	nt	Alinity false-positive
244	05/10/2021	r	nr	nt	nt	nt	Alinity false-positive
245	06/10/2021	r	nr	nt	nt	nt	Alinity false-positive
246	06/10/2021	r	nr	nt	nt	nt	Alinity false-positive
247	06/10/2021	r	nr	nt	nt	nt	Alinity false-positive
248	07/10/2021	r	nr	nt	nt	nt	Alinity false-positive
249	08/10/2021	r	nr	nt	nt	nt	Alinity false-positive
250	08/10/2021	r	nr	nt	nt	nt	Alinity false-positive
251	08/10/2021	r	nr	nt	nt	nt	Alinity false-positive
252	08/10/2021	r	nr	nt	nt	nt	Alinity false-positive
253	09/10/2021	r	r	r	1	r	Past treated
254	09/10/2021	r	nr	nt	nt	nt	Alinity false-positive
255	09/10/2021	r	nr	nt	nt	nt	Alinity false-positive
256	10/10/2021	r	nr	nt	nt	nt	Alinity false-positive
257	11/10/2021	r	nr	nt	nt	nt	Alinity false-positive
258	11/10/2021	r	nr	nt	nt	nt	Alinity false-positive
259	11/10/2021	r	nr	nt	nt	nt	Alinity false-positive
260	12/10/2021	r	r	r	nr	r	Past treated
261	12/10/2021	r	r	nr	nr	nr	Alinity & Elecsys false-positive
262	12/10/2021	r	nr	nt	nt	nt	Alinity false-positive
263	12/10/2021	r	nr	nt	nt	nt	Alinity false-positive
264	12/10/2021	r	nr	nt	nt	nt	Alinity false-positive
265	13/10/2021	r	r	r	nr	r	Past treated
266	14/10/2021	r	nr	nt	nt	nt	Alinity false-positive
267	14/10/2021	r	nr	nt	nt	nt	Alinity false-positive
268	14/10/2021	r	nr	nt	nt	nt	Alinity false-positive
269	14/10/2021	r	nr	nt	nt	nt	Alinity false-positive
270	15/10/2021	r	r	r	nr	r	Past treated
271	15/10/2021	r	nr	nt	nt	nt	Alinity false-positive
272	16/10/2021	r	r	r	nr	nr	Past treated
273	16/10/2021	r	nr	nt	nt	nt	Alinity false-positive
274	16/10/2021	r	nr	nt	nt	nt	Alinity false-positive
275	16/10/2021	r	nr	nt	nt	nt	Alinity false-positive
276	17/10/2021	r	nr	nt	nt	nt	Alinity false-positive
277	18/10/2021	r	nr	nt	nt	nt	Alinity false-positive
278	19/10/2021	r	nr	nt	nt	nt	Alinity false-positive
279	19/10/2021	r	nr	nt	nt	nt	Alinity false-positive
280	20/10/2021	r	nr	nt	nt	nt	Alinity false-positive
281	20/10/2021	r	nr	nt	nt	nt	Alinity false-positive
282	20/10/2021	r	nr	nt	nt	nt	Alinity false-positive
283	21/10/2021	r	r	r	nr	r	Unknown, referred
284	21/10/2021	r	r	r	nr	r	Past treated
285	21/10/2021	r	nr	nt	nt	nt	Alinity false-positive
286	21/10/2021	r	nr	nt	nt	nt	Alinity false-positive
287	23/10/2021	r	nr	nt	nt	nt	Alinity false-positive
288	25/10/2021	r	nr	nt	nt	nt	Alinity false-positive
289	25/10/2021	r	nr	nt	nt	nt	Alinity false-positive
290	26/10/2021	r	nr	nt	nt	nt	Alinity false-positive
291	27/10/2021	r	nr	nt	nt	nt	Alinity false-positive
292	27/10/2021	r	nr	nt	nt	nt	Alinity false-positive
293	28/10/2021	r	r	r	nr	r	Unknown, referred
294	28/10/2021	r	r	r	nr	r	Past treated
295	28/10/2021	r	r	nr	nr	nr	Alinity & Elecsys false-positive
296	29/10/2021	r	nr	nt	nt	nt	Alinity false-positive
297	29/10/2021	r	nr	nt	nt	nt	Alinity false-positive
298	29/10/2021	r	nr	nt	nt	nt	Alinity false-positive
299	30/10/2021	r	r	r	nr	r	Unknown, referred
300	30/10/2021	r	nr	nt	nt	nt	Alinity false-positive
301	31/10/2021	r	nr	nt	nt	nt	Alinity false-positive
302	31/10/2021	r	r	r	1	r	Past treated
303	01/11/2021	r	r	r	nr	r	Past treated
304	01/11/2021	r	nr	nt	nt	nt	Alinity false-positive
305	02/11/2021	r	r	r	nr	r	Unknown, referred
306	02/11/2021	r	nr	nt	nt	nt	Alinity false-positive
307	03/11/2021	r	nr	nt	nt	nt	Alinity false-positive
308	04/11/2021	r	r	nr	nr	nr	Past treated
309	05/11/2021	r	r	nr	nr	nr	Alinity & Elecsys false-positive
310	05/11/2021	r	r	r	nr	r	Past treated
311	05/11/2021	r	nr	nt	nt	nt	Alinity false-positive
312	05/11/2021	r	nr	nt	nt	nt	Alinity false-positive
313	07/11/2021	r	r	r	nr	r	Unknown, referred
314	07/11/2021	r	nr	nt	nt	nt	Alinity false-positive
315	08/11/2021	r	r	nr	nr	nr	Alinity & Elecsys false-positive
316	08/11/2021	r	nr	nt	nt	nt	Alinity false-positive
317	09/11/2021	r	nr	nt	nt	nt	Alinity false-positive
318	09/11/2021	r	nr	nt	nt	nt	Alinity false-positive
319	09/11/2021	r	nr	nt	nt	nt	Alinity false-positive
320	09/11/2021	r	nr	nt	nt	nt	Alinity false-positive
321	10/11/2021	r	nr	nt	nt	nt	Alinity false-positive
322	11/11/2021	r	nr	nt	nt	nt	Alinity false-positive
323	11/11/2021	r	nr	nt	nt	nt	Alinity false-positive
324	11/11/2021	r	nr	nt	nt	nt	Alinity false-positive
325	11/11/2021	r	nr	nt	nt	nt	Alinity false-positive
326	12/11/2021	r	r	r	64	r	Current infection
327	13/11/2021	r	r	nr	nr	nr	Alinity & Elecsys false-positive
328	13/11/2021	r	nr	nt	nt	nt	Alinity false-positive
329	14/11/2021	r	nr	nt	nt	nt	Alinity false-positive
330	15/11/2021	r	r	r	nr	r	Unknown, referred
331	15/11/2021	r	nr	nt	nt	nt	Alinity false-positive
332	15/11/2021	r	nr	nt	nt	nt	Alinity false-positive
333	15/11/2021	r	nr	nt	nt	nt	Alinity false-positive
334	16/11/2021	r	nr	nt	nt	nt	Alinity false-positive
335	17/11/2021	r	nr	nt	nt	nt	Alinity false-positive
336	17/11/2021	r	nr	nt	nt	nt	Alinity false-positive
337	17/11/2021	r	nr	nt	nt	nt	Alinity false-positive
338	18/11/2021	r	nr	nt	nt	nt	Alinity false-positive
339	19/11/2021	r	r	r	nr	r	Past treated
340	19/11/2021	r	nr	nt	nt	nt	Alinity false-positive
341	19/11/2021	r	nr	nt	nt	nt	Alinity false-positive
342	20/11/2021	r	nr	nt	nt	nt	Alinity false-positive
343	21/11/2021	r	r	r	nr	r	Unknown, referred
344	22/11/2021	r	nr	nt	nt	nt	Alinity false-positive
345	22/11/2021	r	nr	nt	nt	nt	Alinity false-positive
346	23/11/2021	r	r	r	nr	r	Unknown, referred
347	23/11/2021	r	nr	nt	nt	nt	Alinity false-positive
348	23/11/2021	r	nr	nt	nt	nt	Alinity false-positive
349	23/11/2021	r	nr	nt	nt	nt	Alinity false-positive
350	25/11/2021	r	nr	nt	nt	nt	Alinity false-positive
351	26/11/2021	r	nr	nt	nt	nt	Alinity false-positive
352	26/11/2021	r	nr	nt	nt	nt	Alinity false-positive
353	26/11/2021	r	nr	nt	nt	nt	Alinity false-positive
354	26/11/2021	r	nr	nt	nt	nt	Alinity false-positive
355	27/11/2021	r	r	nr	nr	nr	Alinity & Elecsys false-positive
356	29/11/2021	r	nr	nt	nt	nt	Alinity false-positive
357	30/11/2021	r	r	r	64	r	Current infection
358	30/11/2021	r	nr	nt	nt	nt	Alinity false-positive
359	30/11/2021	r	nr	nt	nt	nt	Alinity false-positive
360	30/11/2021	r	nr	nt	nt	nt	Alinity false-positive
361	01/12/2021	r	r	r	nr	r	Past treated
362	01/12/2021	r	nr	nt	nt	nt	Alinity false-positive
363	01/12/2021	r	nr	nt	nt	nt	Alinity false-positive
364	01/12/2021	r	nr	nt	nt	nt	Alinity false-positive
365	02/12/2021	r	r	r	nr	r	Past treated
366	02/12/2021	r	nr	nt	nt	nt	Alinity false-positive
367	02/12/2021	r	nr	nt	nt	nt	Alinity false-positive
368	03/12/2021	r	nr	nt	nt	nt	Alinity false-positive
369	03/12/2021	r	nr	nt	nt	nt	Alinity false-positive
370	03/12/2021	r	nr	nt	nt	nt	Alinity false-positive
371	07/12/2021	r	nr	nt	nt	nt	Alinity false-positive
372	07/12/2021	r	nr	nt	nt	nt	Alinity false-positive
373	08/12/2021	r	r	r	r	r	Past treated
374	08/12/2021	r	nr	nt	nt	nt	Alinity false-positive
375	08/12/2021	r	nr	nt	nt	nt	Alinity false-positive
376	09/12/2021	r	nr	nt	nt	nt	Alinity false-positive
377	09/12/2021	r	nr	nt	nt	nt	Alinity false-positive
378	10/12/2021	r	nr	nt	nt	nt	Alinity false-positive
379	10/12/2021	r	nr	nt	nt	nt	Alinity false-positive
380	10/12/2021	r	nr	nt	nt	nt	Alinity false-positive
381	10/12/2021	r	nr	nt	nt	nt	Alinity false-positive
382	12/12/2021	r	nr	nt	nt	nt	Alinity false-positive
383	13/12/2021	r	nr	nt	nt	nt	Alinity false-positive
384	13/12/2021	r	nr	nt	nt	nt	Alinity false-positive
385	14/12/2021	r	r	r	64	r	Unknown, referred
386	14/12/2021	r	r	r	nr	r	Past treated
387	14/12/2021	r	nr	nt	nt	nt	Alinity false-positive
388	15/12/2021	r	nr	nt	nt	nt	Alinity false-positive
389	15/12/2021	r	nr	nt	nt	nt	Alinity false-positive
390	15/12/2021	r	nr	nt	nt	nt	Alinity false-positive
391	15/12/2021	r	nr	nt	nt	nt	Alinity false-positive
392	16/12/2021	r	r	r	4	r	Past treated
393	16/12/2021	r	nr	nt	nt	nt	Alinity false-positive
394	16/12/2021	r	nr	nt	nt	nt	Alinity false-positive
395	17/12/2021	r	nr	nt	nt	nt	Alinity false-positive
396	17/12/2021	r	nr	nt	nt	nt	Alinity false-positive
397	18/12/2021	r	nr	nt	nt	nt	Alinity false-positive
398	18/12/2021	r	nr	nt	nt	nt	Alinity false-positive
399	19/12/2021	r	nr	nt	nt	nt	Alinity false-positive
400	20/12/2021	r	nr	nt	nt	nt	Alinity false-positive
401	21/12/2021	r	r	r	2	r	Unknown, referred
402	21/12/2021	r	nr	nt	nt	nt	Alinity false-positive
403	22/12/2021	r	r	r	nr	r	Past treated
404	22/12/2021	r	nr	nt	nt	nt	Alinity false-positive
405	22/12/2021	r	nr	nt	nt	nt	Alinity false-positive
406	22/12/2021	r	nr	nt	nt	nt	Alinity false-positive
407	22/12/2021	r	r	nr	nr	nr	Alinity & Elecsys false-positive
408	23/12/2021	r	r	r	1	r	Unknown, referred
409	23/12/2021	r	nr	nt	nt	nt	Alinity false-positive
410	23/12/2021	r	nr	nt	nt	nt	Alinity false-positive
411	24/12/2021	r	nr	nt	nt	nt	Alinity false-positive
412	27/12/2021	r	r	r	nr	wk	Unknown, referred
413	27/12/2021	r	r	r	nr	wk	Unknown, referred
414	27/12/2021	r	nr	nt	nt	nt	Alinity false-positive
415	28/12/2021	r	nr	nt	nt	nt	Alinity false-positive
416	29/12/2021	r	nr	nt	nt	nt	Alinity false-positive
417	29/12/2021	r	nr	nt	nt	nt	Alinity false-positive
418	29/12/2021	r	nr	nt	nt	nt	Alinity false-positive
419	29/12/2021	r	r	nr	nr	nr	Alinity & Elecsys false-positive
420	29/12/2021	r	nr	nt	nt	nt	Alinity false-positive
421	30/12/2021	r	nr	nt	nt	nt	Alinity false-positive
422	30/12/2021	r	nr	nt	nt	nt	Alinity false-positive
423	31/12/2021	r	nr	nt	nt	nt	Alinity false-positive
424	02/01/2022	r	r	r	nr	r	Past treated
425	03/01/2022	r	nr	nt	nt	nt	Alinity false-positive
426	03/01/2022	r	nr	nt	nt	nt	Alinity false-positive
427	04/01/2022	r	nr	nt	nt	nt	Alinity false-positive
428	04/01/2022	r	r	r	nr	r	Past treated
429	05/01/2022	r	nr	nt	nt	nt	Alinity false-positive
430	06/01/2022	r	nr	nt	nt	nt	Alinity false-positive
431	08/01/2022	r	nr	nt	nt	nt	Alinity false-positive
432	11/01/2022	r	nr	nt	nt	nt	Alinity false-positive
433	12/01/2022	r	r	r	4	r	Past treated
434	12/01/2022	r	nr	nt	nt	nt	Alinity false-positive
435	13/01/2022	r	nr	nt	nt	nt	Alinity false-positive
436	14/01/2022	r	nr	nt	nt	nt	Alinity false-positive
437	15/01/2022	r	nr	nt	nt	nt	Alinity false-positive
438	15/01/2022	r	nr	nt	nt	nt	Alinity false-positive
439	17/01/2022	r	nr	nt	nt	nt	Alinity false-positive
440	18/01/2022	r	r	r	nr	r	Unknown, referred
441	18/01/2022	r	nr	nt	nt	nt	Alinity false-positive
442	19/01/2022	r	nr	nt	nt	nt	Alinity false-positive
443	19/01/2022	r	nr	nt	nt	nt	Alinity false-positive
444	20/01/2022	r	r	r	nr	nr	Past treated
445	20/01/2022	r	r	r	nr	r	Past treated
446	23/01/2022	r	nr	nt	nt	nt	Alinity false-positive
447	23/01/2022	r	nr	nt	nt	nt	Alinity false-positive
448	24/01/2022	r	nr	nt	nt	nt	Alinity false-positive
449	24/01/2022	r	nr	nt	nt	nt	Alinity false-positive
450	24/01/2022	r	nr	nt	nt	nt	Alinity false-positive
451	25/01/2022	r	r	r	nr	r	Unknown, referred
452	25/01/2022	r	nr	nt	nt	nt	Alinity false-positive
453	25/01/2022	r	r	nr	nr	nr	Alinity & Elecsys false-positive
454	26/01/2022	r	r	r	nr	r	Past treated
455	26/01/2022	r	nr	nt	nt	nt	Alinity false-positive
456	27/01/2022	r	r	r	4	r	Unknown, referred
457	28/01/2022	r	r	nr	nr	nr	Alinity & Elecsys false-positive
458	28/01/2022	r	nr	nt	nt	nt	Alinity false-positive
459	29/01/2022	r	nr	nt	nt	nt	Alinity false-positive
460	29/01/2022	r	nr	nt	nt	nt	Alinity false-positive
461	01/02/2022	r	r	r	nr	r	Past treated
462	01/02/2022	r	r	r	2	r	Past treated
463	01/02/2022	r	nr	nt	nt	nt	Alinity false-positive
464	02/02/2022	r	nr	nt	nt	nt	Alinity false-positive
465	02/02/2022	r	r	r	nr	r	Past treated
466	02/02/2022	r	nr	nt	nt	nt	Alinity false-positive
467	03/02/2022	r	r	r	1	r	Unknown, referred
468	03/02/2022	r	nr	nt	nt	nt	Alinity false-positive
469	03/02/2022	r	nr	nt	nt	nt	Alinity false-positive
470	05/02/2022	r	r	r	16	r	Unknown, referred
471	06/02/2022	r	nr	nt	nt	nt	Alinity false-positive
472	06/02/2022	r	nr	nt	nt	nt	Alinity false-positive
473	07/02/2022	r	nr	nt	nt	nt	Alinity false-positive
474	08/02/2022	r	nr	nt	nt	nt	Alinity false-positive
475	08/02/2022	r	r	r	nr	r	Unknown, referred
476	08/02/2022	r	nr	nt	nt	nt	Alinity false-positive
477	09/02/2022	r	nr	nt	nt	nt	Alinity false-positive
478	11/02/2022	r	r	r	nr	r	Past treated
479	11/02/2022	r	nr	nt	nt	nt	Alinity false-positive
480	12/02/2022	r	r	r	nr	r	Past treated
481	13/02/2022	r	nr	nt	nt	nt	Alinity false-positive
482	15/02/2022	r	r	r	4	r	Past treated
483	15/02/2022	r	nr	nt	nt	nt	Alinity false-positive
484	16/02/2022	r	nr	nt	nt	nt	Alinity false-positive
485	17/02/2022	r	nr	nt	nt	nt	Alinity false-positive
486	18/02/2022	r	r	r	2	r	Unknown, referred
487	18/02/2022	r	r	r	8	r	Past treated
488	19/02/2022	r	nr	nt	nt	nt	Alinity false-positive
489	19/02/2022	r	nr	nt	nt	nt	Alinity false-positive
490	21/02/2022	r	nr	nt	nt	nt	Alinity false-positive
491	21/02/2022	r	nr	nt	nt	nt	Alinity false-positive
492	21/02/2022	r	nr	nt	nt	nt	Alinity false-positive
493	22/02/2022	r	nr	nt	nt	nt	Alinity false-positive
494	23/02/2022	r	nr	nt	nt	nt	Alinity false-positive
495	23/02/2022	r	nr	nt	nt	nt	Alinity false-positive
496	24/02/2022	r	nr	nt	nt	nt	Alinity false-positive
497	24/02/2022	r	nr	nt	nt	nt	Alinity false-positive
498	24/02/2022	r	nr	nt	nt	nt	Alinity false-positive
499	01/03/2022	r	nr	nt	nt	nt	Alinity false-positive
500	01/03/2022	r	nr	nt	nt	nt	Alinity false-positive
501	02/03/2022	r	nr	nt	nt	nt	Alinity false-positive
502	02/03/2022	r	nr	nt	nt	nt	Alinity false-positive
503	02/03/2022	r	nr	nt	nt	nt	Alinity false-positive
504	03/03/2022	r	nr	nt	nt	nt	Alinity false-positive
505	03/03/2022	r	nr	nt	nt	nt	Alinity false-positive
506	04/03/2022	r	nr	nt	nt	nt	Alinity false-positive
507	04/03/2022	r	nr	nt	nt	nt	Alinity false-positive
508	05/03/2022	r	nr	nt	nt	nt	Alinity false-positive
509	05/03/2022	r	nr	nt	nt	nt	Alinity false-positive
510	05/03/2022	r	nr	nt	nt	nt	Alinity false-positive
511	05/03/2022	r	nr	nt	nt	nt	Alinity false-positive
512	06/03/2022	r	nr	nt	nt	nt	Alinity false-positive
513	07/03/2022	r	nr	nt	nt	nt	Alinity false-positive
514	07/03/2022	r	nr	nt	nt	nt	Alinity false-positive
515	09/03/2022	r	r	r	nr	r	Unknown, referred
516	09/03/2022	r	nr	nt	nt	nt	Alinity false-positive
517	10/03/2022	r	nr	nt	nt	nt	Alinity false-positive
518	10/03/2022	r	r	r	4	r	Current infection
519	10/03/2022	r	nr	nt	nt	nt	Alinity false-positive
520	12/03/2022	r	nr	nt	nt	nt	Alinity false-positive
521	15/03/2022	r	nr	nt	nt	nt	Alinity false-positive
522	15/03/2022	r	nr	nt	nt	nt	Alinity false-positive
523	16/03/2022	r	r	r	nr	r	Unknown, referred
524	16/03/2022	r	nr	nt	nt	nt	Alinity false-positive
525	16/03/2022	r	nr	nt	nt	nt	Alinity false-positive
526	16/03/2022	r	nr	nt	nt	nt	Alinity false-positive
527	17/03/2022	r	nr	nt	nt	nt	Alinity false-positive
528	17/03/2022	r	r	r	nr	r	Past treated
529	17/03/2022	r	nr	nt	nt	nt	Alinity false-positive
530	18/03/2022	r	nr	nt	nt	nt	Alinity false-positive
531	19/03/2022	r	nr	nt	nt	nt	Alinity false-positive
532	19/03/2022	r	nr	nt	nt	nt	Alinity false-positive
533	23/03/2022	r	nr	nt	nt	nt	Alinity false-positive
534	23/03/2022	r	nr	nt	nt	nt	Alinity false-positive
535	23/03/2022	r	nr	nt	nt	nt	Alinity false-positive
536	24/03/2022	r	r	r	nr	r	Past treated
537	24/03/2022	r	nr	nt	nt	nt	Alinity false-positive
538	24/03/2022	r	nr	nt	nt	nt	Alinity false-positive
539	25/03/2022	r	r	r	nr	r	Past treated
540	25/03/2022	r	nr	nt	nt	nt	Alinity false-positive
541	25/03/2022	r	nr	nt	nt	nt	Alinity false-positive
542	28/03/2022	r	r	r	2	r	Past treated
543	28/03/2022	r	r	r	16	r	Current infection
544	29/03/2022	r	r	r	nr	r	Past treated
545	29/03/2022	r	r	nr	nr	nr	Alinity & Elecsys false-positive
546	31/03/2022	r	nr	nt	nt	nt	Alinity false-positive
547	31/03/2022	r	nr	nt	nt	nt	Alinity false-positive
548	31/03/2022	r	nr	nt	nt	nt	Alinity false-positive
549	01/04/2022	r	nr	nt	nt	nt	Alinity false-positive
550	01/04/2022	r	nr	nt	nt	nt	Alinity false-positive
551	01/04/2022	r	nr	nt	nt	nt	Alinity false-positive
552	01/04/2022	r	r	r	1	r	Past treated
553	02/04/2022	r	r	r	nr	r	Unknown, referred
554	02/04/2022	r	nr	nt	nt	nt	Alinity false-positive
555	02/04/2022	r	nr	nt	nt	nt	Alinity false-positive
556	03/04/2022	r	nr	nt	nt	nt	Alinity false-positive
557	04/04/2022	r	nr	nt	nt	nt	Alinity false-positive
558	05/04/2022	r	nr	nt	nt	nt	Alinity false-positive
559	05/04/2022	r	nr	nt	nt	nt	Alinity false-positive
560	07/04/2022	r	nr	nt	nt	nt	Alinity false-positive
561	08/04/2022	r	nr	nt	nt	nt	Alinity false-positive
562	08/04/2022	r	nr	nt	nt	nt	Alinity false-positive
563	09/04/2022	r	nr	nt	nt	nt	Alinity false-positive
564	10/04/2022	r	nr	nt	nt	nt	Alinity false-positive
565	10/04/2022	r	nr	nt	nt	nt	Alinity false-positive
566	11/04/2022	r	nr	nt	nt	nt	Alinity false-positive
567	12/04/2022	r	nr	nt	nt	nt	Alinity false-positive
568	12/04/2022	r	nr	nt	nt	nt	Alinity false-positive
569	13/04/2022	r	nr	nt	nt	nt	Alinity false-positive
570	13/04/2022	r	r	r	nr	r	Past treated
571	13/04/2022	r	nr	nt	nt	nt	Alinity false-positive
572	13/04/2022	r	nr	nt	nt	nt	Alinity false-positive
573	13/04/2022	r	nr	nt	nt	nt	Alinity false-positive
574	14/04/2022	r	nr	nt	nt	nt	Alinity false-positive
575	14/04/2022	r	nr	nt	nt	nt	Alinity false-positive
576	14/04/2022	r	nr	nt	nt	nt	Alinity false-positive
577	14/04/2022	r	nr	nt	nt	nt	Alinity false-positive
578	14/04/2022	r	nr	nt	nt	nt	Alinity false-positive
579	15/04/2022	r	r	r	nr	r	Past treated
580	16/04/2022	r	r	r	nr	r	Past treated
581	16/04/2022	r	nr	nt	nt	nt	Alinity false-positive
582	16/04/2022	r	nr	nt	nt	nt	Alinity false-positive
583	16/04/2022	r	nr	nt	nt	nt	Alinity false-positive
584	16/04/2022	r	nr	nt	nt	nt	Alinity false-positive
585	17/04/2022	r	r	r	nr	r	Past treated
586	18/04/2022	r	nr	nt	nt	nt	Alinity false-positive
587	18/04/2022	r	nr	nt	nt	nt	Alinity false-positive
588	18/04/2022	r	nr	nt	nt	nt	Alinity false-positive
589	19/04/2022	r	r	r	nr	r	Past treated
590	19/04/2022	r	nr	nt	nt	nt	Alinity false-positive
591	19/04/2022	r	nr	nt	nt	nt	Alinity false-positive
592	20/04/2022	r	nr	nt	nt	nt	Alinity false-positive
593	21/04/2022	r	nr	nt	nt	nt	Alinity false-positive
594	21/04/2022	r	nr	nt	nt	nt	Alinity false-positive
595	22/04/2022	r	r	nr	nr	nr	Alinity & Elecsys false-positive
596	23/04/2022	r	nr	nt	nt	nt	Alinity false-positive
597	23/04/2022	r	nr	nt	nt	nt	Alinity false-positive
598	23/04/2022	r	nr	nt	nt	nt	Alinity false-positive
599	26/04/2022	r	r	r	nr	r	Unknown, referred
600	27/04/2022	r	nr	nt	nt	nt	Alinity false-positive
601	27/04/2022	r	nr	nt	nt	nt	Alinity false-positive
602	27/04/2022	r	nr	nt	nt	nt	Alinity false-positive
603	29/04/2022	r	nr	nt	nt	nt	Alinity false-positive
604	29/04/2022	r	nr	nt	nt	nt	Alinity false-positive
605	30/04/2022	r	nr	nt	nt	nt	Alinity false-positive
606	03/05/2022	r	nr	nt	nt	nt	Alinity false-positive
607	05/05/2022	r	r	r	8	r	Current infection
608	05/05/2022	r	r	r	nr	r	Past treated
609	06/05/2022	r	r	r	4	r	Past treated
610	06/05/2022	r	nr	nt	nt	nt	Alinity false-positive
611	06/05/2022	r	nr	nt	nt	nt	Alinity false-positive
612	06/05/2022	r	nr	nt	nt	nt	Alinity false-positive
613	06/05/2022	r	nr	nt	nt	nt	Alinity false-positive
614	07/05/2022	r	r	r	nr	r	Past treated
615	07/05/2022	r	r	r	nr	r	Past treated
616	07/05/2022	r	nr	nt	nt	nt	Alinity false-positive
617	07/05/2022	r	nr	nt	nt	nt	Alinity false-positive
618	07/05/2022	r	nr	nt	nt	nt	Alinity false-positive
619	08/05/2022	r	r	r	64	r	Current infection
620	08/05/2022	r	nr	nt	nt	nt	Alinity false-positive
621	10/05/2022	r	nr	nt	nt	nt	Alinity false-positive
622	10/05/2022	r	nr	nt	nt	nt	Alinity false-positive
623	11/05/2022	r	nr	nt	nt	nt	Alinity false-positive
624	11/05/2022	r	r	nr	nr	nr	Alinity & Elecsys false-positive
625	11/05/2022	r	nr	nt	nt	nt	Alinity false-positive
626	12/05/2022	r	nr	nt	nt	nt	Alinity false-positive
627	12/05/2022	r	nr	nt	nt	nt	Alinity false-positive
628	12/05/2022	r	nr	nt	nt	nt	Alinity false-positive
629	14/05/2022	r	nr	nt	nt	nt	Alinity false-positive
630	14/05/2022	r	nr	nt	nt	nt	Alinity false-positive
631	15/05/2022	r	nr	nt	nt	nt	Alinity false-positive
632	16/05/2022	r	nr	nt	nt	nt	Alinity false-positive
633	17/05/2022	r	nr	nt	nt	nt	Alinity false-positive
634	17/05/2022	r	nr	nt	nt	nt	Alinity false-positive
635	17/05/2022	r	nr	nt	nt	nt	Alinity false-positive
636	18/05/2022	r	r	nr	nr	nr	Alinity & Elecsys false-positive
637	19/05/2022	r	r	r	nr	r	Past treated
638	20/05/2022	r	nr	nt	nt	nt	Alinity false-positive
639	20/05/2022	r	nr	nt	nt	nt	Alinity false-positive
640	22/05/2022	r	r	r	nr	r	Unknown, referred
641	23/05/2022	r	r	r	nr	nr	Unknown, referred
642	23/05/2022	r	nr	nt	nt	nt	Alinity false-positive
643	24/05/2022	r	nr	nt	nt	nt	Alinity false-positive
644	24/05/2022	r	nr	nt	nt	nt	Alinity false-positive
645	24/05/2022	r	nr	nt	nt	nt	Alinity false-positive
646	25/05/2022	r	nr	nt	nt	nt	Alinity false-positive
647	26/05/2022	r	nr	nt	nt	nt	Alinity false-positive
648	27/05/2022	r	nr	nt	nt	nt	Alinity false-positive
649	27/05/2022	r	nr	nt	nt	nt	Alinity false-positive
650	27/05/2022	r	nr	nt	nt	nt	Alinity false-positive
651	30/05/2022	r	nr	nt	nt	nt	Alinity false-positive
652	30/05/2022	r	nr	nt	nt	nt	Alinity false-positive
653	30/05/2022	r	nr	nt	nt	nt	Alinity false-positive
654	31/05/2022	r	nr	nt	nt	nt	Alinity false-positive
655	31/05/2022	r	nr	nt	nt	nt	Alinity false-positive
656	01/06/2022	r	nr	nt	nt	nt	Alinity false-positive
657	01/06/2022	r	nr	nt	nt	nt	Alinity false-positive
658	02/06/2022	r	nr	nt	nt	nt	Alinity false-positive
659	02/06/2022	r	nr	nt	nt	nt	Alinity false-positive
660	02/06/2022	r	nr	nt	nt	nt	Alinity false-positive
661	02/06/2022	r	nr	nt	nt	nt	Alinity false-positive
662	02/06/2022	r	nr	nt	nt	nt	Alinity false-positive
663	02/06/2022	r	nr	nt	nt	nt	Alinity false-positive
664	02/06/2022	r	nr	nt	nt	nt	Alinity false-positive
665	03/06/2022	r	r	r	nr	r	Past treated
666	03/06/2022	r	r	nr	nr	nr	Alinity & Elecsys false-positive
667	03/06/2022	r	nr	nt	nt	nt	Alinity false-positive
668	03/06/2022	r	nr	nt	nt	nt	Alinity false-positive
669	03/06/2022	r	nr	nt	nt	nt	Alinity false-positive
670	03/06/2022	r	nr	nt	nt	nt	Alinity false-positive
671	04/06/2022	r	nr	nt	nt	nt	Alinity false-positive
672	04/06/2022	r	r	r	nr	r	Unknown, referred
673	04/06/2022	r	nr	nt	nt	nt	Alinity false-positive
674	04/06/2022	r	nr	nt	nt	nt	Alinity false-positive
675	05/06/2022	r	nr	nt	nt	nt	Alinity false-positive
676	06/06/2022	r	nr	nt	nt	nt	Alinity false-positive
677	07/06/2022	r	r	r	2	r	Past treated
678	07/06/2022	r	r	r	nr	r	Unknown, referred
679	07/06/2022	r	nr	nt	nt	nt	Alinity false-positive
680	07/06/2022	r	nr	nt	nt	nt	Alinity false-positive
681	08/06/2022	r	nr	nt	nt	nt	Alinity false-positive
682	08/06/2022	r	r	r	nr	r	Past treated
683	08/06/2022	r	r	r	nr	r	Unknown, referred
684	08/06/2022	r	nr	nt	nt	nt	Alinity false-positive
685	08/06/2022	r	nr	nt	nt	nt	Alinity false-positive
686	08/06/2022	r	nr	nt	nt	nt	Alinity false-positive
687	10/06/2022	r	nr	nt	nt	nt	Alinity false-positive
688	10/06/2022	r	r	r	2	r	Unknown, referred
689	10/06/2022	r	nr	nt	nt	nt	Alinity false-positive
690	10/06/2022	r	nr	nt	nt	nt	Alinity false-positive
691	10/06/2022	r	nr	nt	nt	nt	Alinity false-positive
692	11/06/2022	r	nr	nt	nt	nt	Alinity false-positive
693	13/06/2022	r	nr	nt	nt	nt	Alinity false-positive
694	14/06/2022	r	nr	nt	nt	nt	Alinity false-positive
695	14/06/2022	r	nr	nt	nt	nt	Alinity false-positive
696	14/06/2022	r	nr	nt	nt	nt	Alinity false-positive
697	15/06/2022	r	nr	nt	nt	nt	Alinity false-positive
698	16/06/2022	r	r	r	2	r	Past treated
699	16/06/2022	r	nr	nt	nt	nt	Alinity false-positive
700	16/06/2022	r	nr	nt	nt	nt	Alinity false-positive
701	16/06/2022	r	nr	nt	nt	nt	Alinity false-positive
702	16/06/2022	r	nr	nt	nt	nt	Alinity false-positive
703	17/06/2022	r	nr	nt	nt	nt	Alinity false-positive
704	17/06/2022	r	r	r	nr	r	Unknown, referred
705	18/06/2022	r	r	r	nr	r	Past treated
706	18/06/2022	r	nr	nt	nt	nt	Alinity false-positive
707	18/06/2022	r	nr	nt	nt	nt	Alinity false-positive
708	20/06/2022	r	nr	nt	nt	nt	Alinity false-positive
709	20/06/2022	r	nr	nt	nt	nt	Alinity false-positive
710	20/06/2022	r	nr	nt	nt	nt	Alinity false-positive
711	20/06/2022	r	nr	nt	nt	nt	Alinity false-positive
712	21/06/2022	r	r	r	1	wk	Past treated
713	21/06/2022	r	r	r	nr	r	Past treated
714	21/06/2022	r	r	r	nr	r	Past treated
715	21/06/2022	r	nr	nt	nt	nt	Alinity false-positive
716	22/06/2022	r	nr	nt	nt	nt	Alinity false-positive
717	22/06/2022	r	nr	nt	nt	nt	Alinity false-positive
718	24/06/2022	r	nr	nt	nt	nt	Alinity false-positive
719	24/06/2022	r	nr	nt	nt	nt	Alinity false-positive
720	24/06/2022	r	nr	nt	nt	nt	Alinity false-positive
721	25/06/2022	r	r	r	nr	wk	Past treated
722	25/06/2022	r	nr	nt	nt	nt	Alinity false-positive
723	27/06/2022	r	nr	nt	nt	nt	Alinity false-positive
724	27/06/2022	r	r	r	nr	r	Past treated
725	27/06/2022	r	r	r	nr	wk	Past treated
726	27/06/2022	r	nr	nt	nt	nt	Alinity false-positive
727	28/06/2022	r	nr	nt	nt	nt	Alinity false-positive
728	29/06/2022	r	nr	nt	nt	nt	Alinity false-positive
729	02/07/2022	r	r	r	nr	wk	Past treated
730	02/07/2022	r	nr	nt	nt	nt	Alinity false-positive
731	03/07/2022	r	nr	nt	nt	nt	Alinity false-positive
732	04/07/2022	r	nr	nt	nt	nt	Alinity false-positive
733	05/07/2022	r	nr	nt	nt	nt	Alinity false-positive
734	05/07/2022	r	nr	nt	nt	nt	Alinity false-positive
735	06/07/2022	r	nr	nt	nt	nt	Alinity false-positive
736	08/07/2022	r	r	nr	nr	nr	Alinity & Elecsys false-positive
737	09/07/2022	r	nr	nt	nt	nt	Alinity false-positive
738	09/07/2022	r	r	r	nr	r	Past treated
739	09/07/2022	r	r	r	nr	r	Past treated
740	09/07/2022	r	nr	nt	nt	nt	Alinity false-positive
741	10/07/2022	r	nr	nt	nt	nt	Alinity false-positive
742	11/07/2022	r	nr	nt	nt	nt	Alinity false-positive
743	12/07/2022	r	nr	nt	nt	nt	Alinity false-positive
744	12/07/2022	r	r	nr	nr	nr	Alinity & Elecsys false-positive
745	12/07/2022	r	nr	nt	nt	nt	Alinity false-positive
746	13/07/2022	r	nr	nt	nt	nt	Alinity false-positive
747	13/07/2022	r	nr	nt	nt	nt	Alinity false-positive
748	13/07/2022	r	r	r	1	r	Past treated
749	13/07/2022	r	nr	nt	nt	nt	Alinity false-positive
750	14/07/2022	r	r	r	2	r	Unknown, referred
751	14/07/2022	r	nr	nt	nt	nt	Alinity false-positive
752	14/07/2022	r	nr	nt	nt	nt	Alinity false-positive
753	14/07/2022	r	nr	nt	nt	nt	Alinity false-positive
754	14/07/2022	r	nr	nt	nt	nt	Alinity false-positive
755	14/07/2022	r	nr	nt	nt	nt	Alinity false-positive
756	15/07/2022	r	nr	nt	nt	nt	Alinity false-positive
757	15/07/2022	r	nr	nt	nt	nt	Alinity false-positive
758	15/07/2022	r	nr	nt	nt	nt	Alinity false-positive
759	15/07/2022	r	nr	nt	nt	nt	Alinity false-positive
760	16/07/2022	r	nr	nt	nt	nt	Alinity false-positive
761	16/07/2022	r	nr	nt	nt	nt	Alinity false-positive
762	17/07/2022	r	r	r	nr	wk	Past treated
763	18/07/2022	r	nr	nt	nt	nt	Alinity false-positive
764	18/07/2022	r	nr	nt	nt	nt	Alinity false-positive
765	18/07/2022	r	nr	nt	nt	nt	Alinity false-positive
766	18/07/2022	r	nr	nt	nt	nt	Alinity false-positive
767	20/07/2022	r	r	nr	nr	nr	Alinity & Elecsys false-positive
768	20/07/2022	r	r	nr	nr	nr	Alinity & Elecsys false-positive
769	21/07/2022	r	nr	nt	nt	nt	Alinity false-positive
770	23/07/2022	r	nr	nt	nt	nt	Alinity false-positive
771	24/07/2022	r	r	nr	nr	nr	Alinity & Elecsys false-positive
772	25/07/2022	r	r	r	4	r	Unknown, referred
773	25/07/2022	r	nr	nt	nt	nt	Alinity false-positive
774	25/07/2022	r	nr	nt	nt	nt	Alinity false-positive
775	26/07/2022	r	nr	nt	nt	nt	Alinity false-positive
776	26/07/2022	r	nr	nt	nt	nt	Alinity false-positive
777	27/07/2022	r	r	r	nr	nr	Unknown, referred
778	27/07/2022	r	nr	nt	nt	nt	Alinity false-positive
779	27/07/2022	r	nr	nt	nt	nt	Alinity false-positive
780	27/07/2022	r	nr	nt	nt	nt	Alinity false-positive
781	28/07/2022	r	r	r	nr	r	Past treated
782	28/07/2022	r	r	nr	nr	nr	Alinity & Elecsys false-positive
783	28/07/2022	r	nr	nt	nt	nt	Alinity false-positive
784	28/07/2022	r	nr	nt	nt	nt	Alinity false-positive
785	28/07/2022	r	nr	nt	nt	nt	Alinity false-positive
786	29/07/2022	r	r	r	32	r	Current infection
787	29/07/2022	r	nr	nt	nt	nt	Alinity false-positive
788	30/07/2022	r	r	r	256	r	Current infection
789	30/07/2022	r	r	r	1	r	Unknown, referred
790	31/07/2022	r	nr	nt	nt	nt	Alinity false-positive
791	31/07/2022	r	nr	nt	nt	nt	Alinity false-positive
792	01/08/2022	r	r	r	2	r	Past treated
793	01/08/2022	r	nr	nt	nt	nt	Alinity false-positive
794	02/08/2022	r	nr	nt	nt	nt	Alinity false-positive
795	02/08/2022	r	nr	nt	nt	nt	Alinity false-positive
796	02/08/2022	r	nr	nt	nt	nt	Alinity false-positive
797	03/08/2022	r	r	nr	nr	nr	Alinity & Elecsys false-positive
798	03/08/2022	r	nr	nt	nt	nt	Alinity false-positive
799	04/08/2022	r	r	r	nr	r	Past treated
800	05/08/2022	r	nr	nt	nt	nt	Alinity false-positive
801	06/08/2022	r	r	r	nr	wk	Unknown, referred
802	06/08/2022	r	r	r	256	r	Current infection
803	06/08/2022	r	nr	nt	nt	nt	Alinity false-positive
804	06/08/2022	r	nr	nt	nt	nt	Alinity false-positive
805	07/08/2022	r	nr	nt	nt	nt	Alinity false-positive
806	08/08/2022	r	r	r	nr	r	Past treated
807	08/08/2022	r	r	nr	nr	nr	Alinity & Elecsys false-positive
808	08/08/2022	r	nr	nt	nt	nt	Alinity false-positive
809	08/08/2022	r	nr	nt	nt	nt	Alinity false-positive
810	09/08/2022	r	nr	nt	nt	nt	Alinity false-positive
811	09/08/2022	r	nr	nt	nt	nt	Alinity false-positive
812	09/08/2022	r	nr	nt	nt	nt	Alinity false-positive
813	10/08/2022	r	nr	nt	nt	nt	Alinity false-positive
814	10/08/2022	r	nr	nt	nt	nt	Alinity false-positive
815	10/08/2022	r	nr	nt	nt	nt	Alinity false-positive
816	10/08/2022	r	nr	nt	nt	nt	Alinity false-positive
817	11/08/2022	r	nr	nt	nt	nt	Alinity false-positive
818	12/08/2022	r	r	r	32	r	Current infection
819	12/08/2022	r	r	r	nr	wk	Past treated
820	13/08/2022	r	nr	nt	nt	nt	Alinity false-positive
821	13/08/2022	r	nr	nt	nt	nt	Alinity false-positive
822	14/08/2022	r	r	r	nr	r	Past treated
823	14/08/2022	r	nr	nt	nt	nt	Alinity false-positive
824	16/08/2022	r	nr	nt	nt	nt	Alinity false-positive
825	16/08/2022	r	nr	nt	nt	nt	Alinity false-positive
826	16/08/2022	r	nr	nt	nt	nt	Alinity false-positive
827	17/08/2022	r	nr	nt	nt	nt	Alinity false-positive
828	17/08/2022	r	nr	nt	nt	nt	Alinity false-positive
829	17/08/2022	r	nr	nt	nt	nt	Alinity false-positive
830	18/08/2022	r	nr	nt	nt	nt	Alinity false-positive
831	19/08/2022	r	r	r	nr	r	Past treated
832	19/08/2022	r	nr	nt	nt	nt	Alinity false-positive
833	19/08/2022	r	r	r	nr	r	Unknown, referred
834	20/08/2022	r	nr	nt	nt	nt	Alinity false-positive
835	22/08/2022	r	nr	nt	nt	nt	Alinity false-positive
836	22/08/2022	r	nr	nt	nt	nt	Alinity false-positive
837	23/08/2022	r	r	r	nr	r	Past treated
838	24/08/2022	r	nr	nt	nt	nt	Alinity false-positive
839	24/08/2022	r	r	r	nr	r	Past treated
840	24/08/2022	r	nr	nt	nt	nt	Alinity false-positive
841	24/08/2022	r	nr	nt	nt	nt	Alinity false-positive
842	25/08/2022	r	nr	nt	nt	nt	Alinity false-positive
843	25/08/2022	r	nr	nt	nt	nt	Alinity false-positive
844	25/08/2022	r	nr	nt	nt	nt	Alinity false-positive
845	26/08/2022	r	nr	nt	nt	nt	Alinity false-positive
846	28/08/2022	r	r	r	nr	r	Unknown, referred
847	28/08/2022	r	nr	nt	nt	nt	Alinity false-positive
848	29/08/2022	r	r	r	1	r	Unknown, referred
849	30/08/2022	r	nr	nt	nt	nt	Alinity false-positive
850	30/08/2022	r	nr	nt	nt	nt	Alinity false-positive
851	30/08/2022	r	nr	nt	nt	nt	Alinity false-positive
852	30/08/2022	r	nr	nt	nt	nt	Alinity false-positive
853	30/08/2022	r	nr	nt	nt	nt	Alinity false-positive
854	01/09/2022	r	r	r	nr	r	Unknown, referred
855	01/09/2022	r	nr	nt	nt	nt	Alinity false-positive
856	02/09/2022	r	nr	nt	nt	nt	Alinity false-positive
857	02/09/2022	r	nr	nt	nt	nt	Alinity false-positive
858	02/09/2022	r	nr	nt	nt	nt	Alinity false-positive
859	02/09/2022	r	nr	nt	nt	nt	Alinity false-positive
860	02/09/2022	r	nr	nt	nt	nt	Alinity false-positive
861	03/09/2022	r	nr	nt	nt	nt	Alinity false-positive
862	04/09/2022	r	nr	nt	nt	nt	Alinity false-positive
863	05/09/2022	r	nr	nt	nt	nt	Alinity false-positive
864	06/09/2022	r	nr	nt	nt	nt	Alinity false-positive
865	08/09/2022	r	nr	nt	nt	nt	Alinity false-positive
866	08/09/2022	r	nr	nt	nt	nt	Alinity false-positive
867	08/09/2022	r	nr	nt	nt	nt	Alinity false-positive
868	09/09/2022	r	nr	nt	nt	nt	Alinity false-positive
869	09/09/2022	r	nr	nt	nt	nt	Alinity false-positive
870	09/09/2022	r	nr	nt	nt	nt	Alinity false-positive
871	09/09/2022	r	nr	nt	nt	nt	Alinity false-positive
872	10/09/2022	r	nr	nt	nt	nt	Alinity false-positive
873	12/09/2022	r	nr	nt	nt	nt	Alinity false-positive
874	12/09/2022	r	nr	nt	nt	nt	Alinity false-positive
875	13/09/2022	r	nr	nt	nt	nt	Alinity false-positive
876	14/09/2022	r	nr	nt	nt	nt	Alinity false-positive
877	14/09/2022	r	nr	nt	nt	nt	Alinity false-positive
878	14/09/2022	r	nr	nt	nt	nt	Alinity false-positive
879	14/09/2022	r	nr	nt	nt	nt	Alinity false-positive
880	15/09/2022	r	nr	nt	nt	nt	Alinity false-positive
881	15/09/2022	r	nr	nt	nt	nt	Alinity false-positive
882	16/09/2022	r	nr	nt	nt	nt	Alinity false-positive
883	16/09/2022	r	nr	nt	nt	nt	Alinity false-positive
884	16/09/2022	r	nr	nt	nt	nt	Alinity false-positive
885	17/09/2022	r	nr	nt	nt	nt	Alinity false-positive
886	17/09/2022	r	r	r	nr	r	Past treated
887	18/09/2022	r	r	nr	nr	nr	Alinity & Elecsys false-positive
888	19/09/2022	r	nr	nt	nt	nt	Alinity false-positive
889	19/09/2022	r	nr	nt	nt	nt	Alinity false-positive
890	20/09/2022	r	nr	nt	nt	nt	Alinity false-positive
891	20/09/2022	r	nr	nt	nt	nt	Alinity false-positive
892	22/09/2022	r	nr	nt	nt	nt	Alinity false-positive
893	23/09/2022	r	nr	nt	nt	nt	Alinity false-positive
894	24/09/2022	r	r	r	nr	r	Past treated
895	24/09/2022	r	nr	nt	nt	nt	Alinity false-positive
896	24/09/2022	r	nr	nt	nt	nt	Alinity false-positive
897	24/09/2022	r	nr	nt	nt	nt	Alinity false-positive
898	27/09/2022	r	nr	nt	nt	nt	Alinity false-positive
899	27/09/2022	r	nr	nt	nt	nt	Alinity false-positive
900	27/09/2022	r	nr	nt	nt	nt	Alinity false-positive
901	28/09/2022	r	nr	nt	nt	nt	Alinity false-positive
902	28/09/2022	r	nr	nt	nt	nt	Alinity false-positive
903	29/09/2022	r	r	r	nr	nr	Past treated
904	29/09/2022	r	nr	nt	nt	nt	Alinity false-positive
905	30/09/2022	r	r	r	8	r	Current infection
906	30/09/2022	r	r	r	nr	r	Past treated
907	30/09/2022	r	nr	nt	nt	nt	Alinity false-positive
908	01/10/2022	r	r	r	nr	r	Past treated
909	01/10/2022	r	nr	nt	nt	nt	Alinity false-positive
910	02/10/2022	r	nr	nt	nt	nt	Alinity false-positive
911	04/10/2022	r	nr	nt	nt	nt	Alinity false-positive
912	05/10/2022	r	nr	nt	nt	nt	Alinity false-positive
913	06/10/2022	r	r	r	nr	r	Past treated
914	06/10/2022	r	r	r	nr	r	Past treated
915	06/10/2022	r	nr	nt	nt	nt	Alinity false-positive
916	06/10/2022	r	nr	nt	nt	nt	Alinity false-positive
917	06/10/2022	r	nr	nt	nt	nt	Alinity false-positive
918	07/10/2022	r	nr	nt	nt	nt	Alinity false-positive
919	07/10/2022	r	nr	nt	nt	nt	Alinity false-positive
920	08/10/2022	r	r	r	nr	r	Unknown, referred
921	08/10/2022	r	nr	nt	nt	nt	Alinity false-positive
922	10/10/2022	r	nr	nt	nt	nt	Alinity false-positive
923	10/10/2022	r	nr	nt	nt	nt	Alinity false-positive
924	11/10/2022	r	nr	nt	nt	nt	Alinity false-positive
925	12/10/2022	r	nr	nt	nt	nt	Alinity false-positive
926	12/10/2022	r	nr	nt	nt	nt	Alinity false-positive
927	12/10/2022	r	nr	nt	nt	nt	Alinity false-positive
928	12/10/2022	r	nr	nt	nt	nt	Alinity false-positive
929	12/10/2022	r	nr	nt	nt	nt	Alinity false-positive
930	13/10/2022	r	r	r	nr	wk	Unknown, referred
931	13/10/2022	r	nr	nt	nt	nt	Alinity false-positive
932	13/10/2022	r	nr	nt	nt	nt	Alinity false-positive
933	14/10/2022	r	nr	nt	nt	nt	Alinity false-positive
934	14/10/2022	r	nr	nt	nt	nt	Alinity false-positive
935	14/10/2022	r	nr	nt	nt	nt	Alinity false-positive
936	17/10/2022	r	nr	nt	nt	nt	Alinity false-positive
937	18/10/2022	r	nr	nt	nt	nt	Alinity false-positive
938	18/10/2022	r	nr	nt	nt	nt	Alinity false-positive
939	19/10/2022	r	nr	nt	nt	nt	Alinity false-positive
940	19/10/2022	r	r	r	nr	r	Unknown, referred
941	19/10/2022	r	nr	nt	nt	nt	Alinity false-positive
942	19/10/2022	r	nr	nt	nt	nt	Alinity false-positive
943	20/10/2022	r	r	r	nr	r	Past treated
944	20/10/2022	r	nr	nt	nt	nt	Alinity false-positive
945	20/10/2022	r	nr	nt	nt	nt	Alinity false-positive
946	20/10/2022	r	nr	nt	nt	nt	Alinity false-positive
947	20/10/2022	r	nr	nt	nt	nt	Alinity false-positive
948	23/10/2022	r	nr	nt	nt	nt	Alinity false-positive
949	23/10/2022	r	nr	nt	nt	nt	Alinity false-positive
950	24/10/2022	r	nr	nt	nt	nt	Alinity false-positive
951	24/10/2022	r	nr	nt	nt	nt	Alinity false-positive
952	24/10/2022	r	nr	nt	nt	nt	Alinity false-positive
953	25/10/2022	r	nr	nt	nt	nt	Alinity false-positive
954	25/10/2022	r	nr	nt	nt	nt	Alinity false-positive
955	26/10/2022	r	nr	nt	nt	nt	Alinity false-positive
956	26/10/2022	r	nr	nt	nt	nt	Alinity false-positive
957	26/10/2022	r	nr	nt	nt	nt	Alinity false-positive
958	26/10/2022	r	nr	nt	nt	nt	Alinity false-positive
959	26/10/2022	r	nr	nt	nt	nt	Alinity false-positive
960	26/10/2022	r	nr	nt	nt	nt	Alinity false-positive
961	27/10/2022	r	r	r	nr	r	Unknown, referred
962	27/10/2022	r	nr	nt	nt	nt	Alinity false-positive
963	27/10/2022	r	nr	nt	nt	nt	Alinity false-positive
964	28/10/2022	r	nr	nt	nt	nt	Alinity false-positive
965	29/10/2022	r	r	r	nr	r	Unknown, referred
966	29/10/2022	r	nr	nt	nt	nt	Alinity false-positive
967	30/10/2022	r	nr	nt	nt	nt	Alinity false-positive
968	31/10/2022	r	r	r	nr	wk	Unknown, referred
969	31/10/2022	r	r	nr	nr	nr	Alinity & Elecsys false-positive
970	01/11/2022	r	r	nr	nr	nr	Alinity & Elecsys false-positive
971	01/11/2022	r	nr	nt	nt	nt	Alinity false-positive
972	02/11/2022	r	nr	nt	nt	nt	Alinity false-positive
973	03/11/2022	r	r	r	8	r	Unknown, referred
974	04/11/2022	r	nr	nt	nt	nt	Alinity false-positive
975	04/11/2022	r	nr	nt	nt	nt	Alinity false-positive
976	05/11/2022	r	nr	nt	nt	nt	Alinity false-positive
977	05/11/2022	r	nr	nt	nt	nt	Alinity false-positive
978	07/11/2022	r	nr	nt	nt	nt	Alinity false-positive
979	07/11/2022	r	nr	nt	nt	nt	Alinity false-positive
980	07/11/2022	r	nr	nt	nt	nt	Alinity false-positive
981	07/11/2022	nt	r	r	nr	r	Current infection
982	08/11/2022	r	nr	nt	nt	nt	Alinity false-positive
983	08/11/2022	r	nr	nt	nt	nt	Alinity false-positive
984	08/11/2022	r	nr	nt	nt	nt	Alinity false-positive
985	08/11/2022	r	nr	nt	nt	nt	Alinity false-positive
986	09/11/2022	r	nr	nt	nt	nt	Alinity false-positive
987	11/11/2022	r	r	r	nr	r	Past treated
988	11/11/2022	r	r	r	nr	r	Past treated
989	11/11/2022	r	r	r	1	r	Past treated
990	12/11/2022	r	nr	nt	nt	nt	Alinity false-positive
991	12/11/2022	r	nr	nt	nt	nt	Alinity false-positive
992	13/11/2022	r	r	r	nr	r	Past treated
993	15/11/2022	r	nr	nt	nt	nt	Alinity false-positive
994	16/11/2022	r	nr	nt	nt	nt	Alinity false-positive
995	18/11/2022	r	r	r	nr	wk	Unknown, referred
996	18/11/2022	r	nr	nt	nt	nt	Alinity false-positive
997	19/11/2022	r	r	nr	nr	nr	Alinity & Elecsys false-positive
998	19/11/2022	r	nr	nt	nt	nt	Alinity false-positive
999	20/11/2022	r	r	nr	nr	nr	Alinity & Elecsys false-positive
1000	20/11/2022	r	nr	nt	nt	nt	Alinity false-positive
1001	22/11/2022	r	r	nr	nr	nr	Alinity & Elecsys false-positive
1002	23/11/2022	r	r	r	1	r	Past treated
1003	23/11/2022	r	r	nr	nr	nr	Alinity & Elecsys false-positive
1004	24/11/2022	r	r	r	4	r	Past treated
1005	24/11/2022	r	nr	nt	nt	nt	Alinity false-positive
1006	24/11/2022	r	nr	nt	nt	nt	Alinity false-positive
1007	24/11/2022	r	nr	nt	nt	nt	Alinity false-positive
1008	24/11/2022	r	nr	nt	nt	nt	Alinity false-positive
1009	25/11/2022	r	nr	nt	nt	nt	Alinity false-positive
1010	25/11/2022	r	nr	nt	nt	nt	Alinity false-positive
1011	26/11/2022	r	nr	nt	nt	nt	Alinity false-positive
1012	26/11/2022	r	nr	nt	nt	nt	Alinity false-positive
1013	28/11/2022	r	r	r	1	r	Past treated
1014	29/11/2022	r	r	r	nr	r	Unknown, referred
1015	29/11/2022	r	nr	nt	nt	nt	Alinity false-positive
1016	29/11/2022	r	nr	nt	nt	nt	Alinity false-positive
1017	29/11/2022	r	nr	nt	nt	nt	Alinity false-positive
1018	30/11/2022	r	nr	nt	nt	nt	Alinity false-positive
1019	30/11/2022	r	nr	nt	nt	nt	Alinity false-positive
1020	30/11/2022	r	nr	nt	nt	nt	Alinity false-positive
1021	01/12/2022	r	nr	nt	nt	nt	Alinity false-positive
1022	01/12/2022	r	nr	nt	nt	nt	Alinity false-positive
1023	03/12/2022	r	nr	nt	nt	nt	Alinity false-positive
1024	04/12/2022	r	nr	nt	nt	nt	Alinity false-positive
1025	04/12/2022	r	r	r	nr	r	Unknown, referred
1026	05/12/2022	r	r	nr	nr	nr	Alinity & Elecsys false-positive
1027	05/12/2022	r	nr	nt	nt	nt	Alinity false-positive
1028	06/12/2022	r	r	r	nr	r	Unknown, referred
1029	07/12/2022	r	nr	nt	nt	nt	Alinity false-positive
1030	07/12/2022	r	r	r	nr	r	Past treated
1031	10/12/2022	r	r	r	nr	wk	Past treated
1032	12/12/2022	r	nr	nt	nt	nt	Alinity false-positive
1033	12/12/2022	r	nr	nt	nt	nt	Alinity false-positive
1034	13/12/2022	r	r	r	nr	r	Unknown, referred
1035	13/12/2022	r	nr	nt	nt	nt	Alinity false-positive
1036	14/12/2022	r	nr	nt	nt	nt	Alinity false-positive
1037	14/12/2022	r	nr	nt	nt	nt	Alinity false-positive
1038	16/12/2022	r	r	r	nr	r	Unknown, referred
1039	16/12/2022	r	nr	nt	nt	nt	Alinity false-positive
1040	16/12/2022	r	nr	nt	nt	nt	Alinity false-positive
1041	17/12/2022	r	nr	nt	nt	nt	Alinity false-positive
1042	17/12/2022	r	r	nr	nr	nr	Alinity & Elecsys false-positive
1043	19/12/2022	r	nr	nt	nt	nt	Alinity false-positive
1044	19/12/2022	r	nr	nt	nt	nt	Alinity false-positive
1045	20/12/2022	r	nr	nt	nt	nt	Alinity false-positive
1046	20/12/2022	r	nr	nt	nt	nt	Alinity false-positive
1047	21/12/2022	r	r	nr	nr	nr	Alinity & Elecsys false-positive
1048	21/12/2022	r	nr	nt	nt	nt	Alinity false-positive
1049	21/12/2022	r	nr	nt	nt	nt	Alinity false-positive
1050	22/12/2022	r	nr	nt	nt	nt	Alinity false-positive
1051	22/12/2022	r	nr	nt	nt	nt	Alinity false-positive
1052	22/12/2022	r	nr	nt	nt	nt	Alinity false-positive
1053	22/12/2022	r	nr	nt	nt	nt	Alinity false-positive
1054	23/12/2022	r	r	r	nr	wk	Past treated
1055	23/12/2022	r	nr	nt	nt	nt	Alinity false-positive
1056	24/12/2022	r	nr	nt	nt	nt	Alinity false-positive
1057	24/12/2022	r	nr	nt	nt	nt	Alinity false-positive
1058	24/12/2022	r	nr	nt	nt	nt	Alinity false-positive
1059	25/12/2022	r	r	r	nr	r	Past treated
1060	25/12/2022	r	nr	nt	nt	nt	Alinity false-positive
1061	26/12/2022	r	nr	nt	nt	nt	Alinity false-positive
1062	27/12/2022	r	nr	nt	nt	nt	Alinity false-positive
1063	27/12/2022	r	nr	nt	nt	nt	Alinity false-positive
1064	27/12/2022	r	nr	nt	nt	nt	Alinity false-positive
1065	28/12/2022	r	nr	nt	nt	nt	Alinity false-positive
1066	29/12/2022	r	r	r	nr	r	Past treated
1067	30/12/2022	r	r	r	8	r	Current infection
1068	30/12/2022	r	nr	nt	nt	nt	Alinity false-positive
1069	31/12/2022	r	r	r	nr	r	Past treated
1070	01/01/2023	r	nr	nt	nt	nt	Alinity false-positive
1071	02/01/2023	r	r	r	nr	r	Past treated
1072	02/01/2023	r	nr	nt	nt	nt	Alinity false-positive
1073	02/01/2023	r	nr	nt	nt	nt	Alinity false-positive
1074	02/01/2023	r	r	nr	nr	nr	Alinity & Elecsys false-positive
1075	02/01/2023	r	nr	nt	nt	nt	Alinity false-positive
1076	05/01/2023	r	nr	nt	nt	nt	Alinity false-positive
1077	05/01/2023	r	nr	nt	nt	nt	Alinity false-positive
1078	05/01/2023	r	nr	nt	nt	nt	Alinity false-positive
1079	06/01/2023	r	nr	nt	nt	nt	Alinity false-positive
1080	06/01/2023	r	nr	nt	nt	nt	Alinity false-positive
1081	06/01/2023	r	nr	nt	nt	nt	Alinity false-positive
1082	06/01/2023	r	nr	nt	nt	nt	Alinity false-positive
1083	06/01/2023	r	nr	nt	nt	nt	Alinity false-positive
1084	07/01/2023	r	r	r	nr	r	Unknown, referred
1085	09/01/2023	r	r	r	nr	r	Past treated
1086	10/01/2023	r	nr	nt	nt	nt	Alinity false-positive
1087	11/01/2023	r	nr	nt	nt	nt	Alinity false-positive
1088	13/01/2023	r	nr	nt	nt	nt	Alinity false-positive
1089	13/01/2023	r	nr	nt	nt	nt	Alinity false-positive
1090	17/01/2023	r	nr	nt	nt	nt	Alinity false-positive
1091	18/01/2023	r	nr	nt	nt	nt	Alinity false-positive
1092	20/01/2023	r	nr	nt	nt	nt	Alinity false-positive
1093	21/01/2023	r	nr	nt	nt	nt	Alinity false-positive
1094	21/01/2023	r	nr	nt	nt	nt	Alinity false-positive
1095	22/01/2023	r	nr	nt	nt	nt	Alinity false-positive
1096	23/01/2023	r	nr	nt	nt	nt	Alinity false-positive
1097	23/01/2023	r	nr	nt	nt	nt	Alinity false-positive
1098	23/01/2023	r	nr	nt	nt	nt	Alinity false-positive
1099	24/01/2023	r	r	r	nr	r	Past treated
1100	24/01/2023	r	nr	nt	nt	nt	Alinity false-positive
1101	25/01/2023	r	nr	nt	nt	nt	Alinity false-positive
1102	26/01/2023	r	nr	nt	nt	nt	Alinity false-positive
1103	27/01/2023	r	nr	nt	nt	nt	Alinity false-positive
1104	28/01/2023	r	nr	nt	nt	nt	Alinity false-positive
1105	29/01/2023	r	r	r	8	r	Current infection
1106	30/01/2023	r	nr	nt	nt	nt	Alinity false-positive
1107	31/01/2023	r	nr	nt	nt	nt	Alinity false-positive
1108	31/01/2023	r	nr	nt	nt	nt	Alinity false-positive
1109	31/01/2023	r	nr	nt	nt	nt	Alinity false-positive
1110	01/02/2023	r	r	r	nr	r	Past treated
1111	01/02/2023	r	nr	nt	nt	nt	Alinity false-positive
1112	01/02/2023	r	r	r	nr	r	Past treated
1113	02/02/2023	r	r	r	nr	r	Unknown, referred
1114	03/02/2023	r	nr	nt	nt	nt	Alinity false-positive
1115	03/02/2023	r	r	r	nr	r	Past treated
1116	05/02/2023	r	nr	nt	nt	nt	Alinity false-positive
1117	06/02/2023	r	r	r	nr	wk	Past treated
1118	06/02/2023	r	nr	nt	nt	nt	Alinity false-positive
1119	07/02/2023	r	r	r	nr	nr	Past treated
1120	07/02/2023	r	r	r	nr	nr	Past treated
1121	07/02/2023	r	nr	nt	nt	nt	Alinity false-positive
1122	07/02/2023	r	nr	nt	nt	nt	Alinity false-positive
1123	08/02/2023	r	nr	nt	nt	nt	Alinity false-positive
1124	08/02/2023	r	nr	nt	nt	nt	Alinity false-positive
1125	10/02/2023	r	nr	nt	nt	nt	Alinity false-positive
1126	10/02/2023	r	nr	nt	nt	nt	Alinity false-positive
1127	14/02/2023	r	r	r	nr	r	Past treated
1128	14/02/2023	r	nr	nt	nt	nt	Alinity false-positive
1129	15/02/2023	r	nr	nt	nt	nt	Alinity false-positive
1130	15/02/2023	r	nr	nt	nt	nt	Alinity false-positive
1131	15/02/2023	r	nr	nt	nt	nt	Alinity false-positive
1132	15/02/2023	r	r	r	nr	r	Past treated
1133	17/02/2023	r	r	r	nr	r	Past treated
1134	18/02/2023	r	nr	nt	nt	nt	Alinity false-positive
1135	19/02/2023	r	nr	nt	nt	nt	Alinity false-positive
1136	19/02/2023	r	nr	nt	nt	nt	Alinity false-positive
1137	20/02/2023	r	r	r	8	r	Unknown, referred
1138	20/02/2023	r	nr	nt	nt	nt	Alinity false-positive
1139	22/02/2023	r	nr	nt	nt	nt	Alinity false-positive
1140	23/02/2023	r	nr	nt	nt	nt	Alinity false-positive
1141	23/02/2023	r	nr	nt	nt	nt	Alinity false-positive
1142	26/02/2023	r	nr	nt	nt	nt	Alinity false-positive
1143	27/02/2023	r	nr	nt	nt	nt	Alinity false-positive
1144	27/02/2023	r	nr	nt	nt	nt	Alinity false-positive
1145	28/02/2023	r	nr	nt	nt	nt	Alinity false-positive
1146	02/03/2023	r	nr	nt	nt	nt	Alinity false-positive
1147	03/03/2023	r	nr	nt	nt	nt	Alinity false-positive
1148	03/03/2023	r	nr	nt	nt	nt	Alinity false-positive
1149	04/03/2023	r	r	r	nr	wk	Past treated
1150	04/03/2023	r	r	r	nr	r	Past treated
1151	04/03/2023	r	nr	nt	nt	nt	Alinity false-positive
1152	05/03/2023	r	r	r	nr	wk	Unknown, referred
1153	07/03/2023	r	nr	nt	nt	nt	Alinity false-positive
1154	07/03/2023	r	nr	nt	nt	nt	Alinity false-positive
1155	07/03/2023	r	nr	nt	nt	nt	Alinity false-positive
1156	07/03/2023	r	nr	nt	nt	nt	Alinity false-positive
1157	07/03/2023	r	nr	nt	nt	nt	Alinity false-positive
1158	09/03/2023	r	r	r	nr	r	Unknown, referred
1159	09/03/2023	r	nr	nt	nt	nt	Alinity false-positive
1160	10/03/2023	r	r	r	nr	r	Unknown, referred
1161	10/03/2023	r	nr	nt	nt	nt	Alinity false-positive
1162	11/03/2023	r	r	r	nr	r	Past treated
1163	11/03/2023	r	nr	nt	nt	nt	Alinity false-positive
1164	12/03/2023	r	nr	nt	nt	nt	Alinity false-positive
1165	13/03/2023	r	r	nr	nr	nr	Alinity & Elecsys false-positive
1166	13/03/2023	r	nr	nt	nt	nt	Alinity false-positive
1167	13/03/2023	r	nr	nt	nt	nt	Alinity false-positive
1168	14/03/2023	r	r	r	nr	r	Past treated
1169	14/03/2023	r	nr	nt	nt	nt	Alinity false-positive
1170	14/03/2023	r	r	r	nr	r	Unknown, referred
1171	15/03/2023	r	nr	nt	nt	nt	Alinity false-positive
1172	16/03/2023	r	nr	nt	nt	nt	Alinity false-positive
1173	16/03/2023	r	nr	nt	nt	nt	Alinity false-positive
1174	16/03/2023	r	nr	nt	nt	nt	Alinity false-positive
1175	16/03/2023	r	nr	nt	nt	nt	Alinity false-positive
1176	17/03/2023	r	r	r	1	r	Unknown, referred
1177	17/03/2023	r	nr	nt	nt	nt	Alinity false-positive
1178	23/03/2023	r	nr	nt	nt	nt	Alinity false-positive
1179	23/03/2023	r	nr	nt	nt	nt	Alinity false-positive
1180	24/03/2023	r	nr	nt	nt	nt	Alinity false-positive
1181	24/03/2023	r	nr	nt	nt	nt	Alinity false-positive
1182	25/03/2023	r	r	r	nr	r	Past treated
1183	25/03/2023	r	nr	nt	nt	nt	Alinity false-positive
1184	25/03/2023	r	nr	nt	nt	nt	Alinity false-positive
1185	27/03/2023	r	r	r	nr	wk	Past treated
1186	27/03/2023	r	r	nr	nr	nr	Alinity & Elecsys false-positive
1187	28/03/2023	r	nr	nt	nt	nt	Alinity false-positive
1188	28/03/2023	r	nr	nt	nt	nt	Alinity false-positive
1189	29/03/2023	r	r	r	nr	r	Past treated
1190	29/03/2023	r	nr	nt	nt	nt	Alinity false-positive
1191	29/03/2023	r	nr	nt	nt	nt	Alinity false-positive
1192	29/03/2023	r	nr	nt	nt	nt	Alinity false-positive
1193	29/03/2023	r	nr	nt	nt	nt	Alinity false-positive
1194	30/03/2023	r	r	r	nr	r	Past treated
1195	30/03/2023	r	r	r	nr	r	Past treated
1196	30/03/2023	r	nr	nt	nt	nt	Alinity false-positive
1197	30/03/2023	r	nr	nt	nt	nt	Alinity false-positive
1198	31/03/2023	r	r	r	nr	r	Unknown, referred
1199	31/03/2023	r	nr	nt	nt	nt	Alinity false-positive
1200	31/03/2023	r	nr	nt	nt	nt	Alinity false-positive
1201	01/04/2023	r	nr	nt	nt	nt	Alinity false-positive
1202	02/04/2023	r	nr	nt	nt	nt	Alinity false-positive
1203	03/04/2023	r	nr	nt	nt	nt	Alinity false-positive
1204	04/04/2023	r	r	r	nr	r	Past treated
1205	04/04/2023	r	r	r	32	r	Current infection
1206	04/04/2023	r	nr	nt	nt	nt	Alinity false-positive
1207	05/04/2023	r	nr	nt	nt	nt	Alinity false-positive
1208	06/04/2023	r	nr	nt	nt	nt	Alinity false-positive
1209	07/04/2023	r	nr	nt	nt	nt	Alinity false-positive
1210	08/04/2023	r	r	r	nr	r	Unknown, referred
1211	10/04/2023	r	nr	nt	nt	nt	Alinity false-positive
1212	10/04/2023	r	nr	nt	nt	nt	Alinity false-positive
1213	11/04/2023	r	nr	nt	nt	nt	Alinity false-positive
1214	12/04/2023	r	r	r	1	r	Unknown, referred
1215	12/04/2023	r	nr	nt	nt	nt	Alinity false-positive
1216	12/04/2023	r	nr	nt	nt	nt	Alinity false-positive
1217	12/04/2023	r	nr	nt	nt	nt	Alinity false-positive
1218	13/04/2023	r	r	r	nr	r	Past treated
1219	13/04/2023	r	nr	nt	nt	nt	Alinity false-positive
1220	13/04/2023	r	nr	nt	nt	nt	Alinity false-positive
1221	15/04/2023	r	r	r	32	r	Current infection
1222	15/04/2023	r	nr	nt	nt	nt	Alinity false-positive
1223	16/04/2023	r	nr	nt	nt	nt	Alinity false-positive
1224	16/04/2023	r	nr	nt	nt	nt	Alinity false-positive
1225	17/04/2023	r	nr	nt	nt	nt	Alinity false-positive
1226	19/04/2023	r	nr	nt	nt	nt	Alinity false-positive
1227	20/04/2023	r	nr	nt	nt	nt	Alinity false-positive
1228	20/04/2023	r	nr	nt	nt	nt	Alinity false-positive
1229	21/04/2023	r	nr	nt	nt	nt	Alinity false-positive
1230	21/04/2023	r	r	r	nr	r	Unknown, referred
1231	21/04/2023	r	r	r	nr	r	Past treated
1232	23/04/2023	r	nr	nt	nt	nt	Alinity false-positive
1233	24/04/2023	r	r	r	nr	r	Past treated
1234	24/04/2023	r	r	nr	nr	nr	Alinity & Elecsys false-positive
1235	24/04/2023	r	nr	nt	nt	nt	Alinity false-positive
1236	24/04/2023	r	nr	nt	nt	nt	Alinity false-positive
1237	24/04/2023	r	nr	nt	nt	nt	Alinity false-positive
1238	25/04/2023	r	nr	nt	nt	nt	Alinity false-positive
1239	27/04/2023	r	nr	nt	nt	nt	Alinity false-positive
1240	28/04/2023	r	nr	nt	nt	nt	Alinity false-positive
1241	29/04/2023	r	nr	nt	nt	nt	Alinity false-positive
1242	30/04/2023	r	nr	nt	nt	nt	Alinity false-positive
1243	30/04/2023	r	r	r	nr	r	Past treated
1244	30/04/2023	r	nr	nt	nt	nt	Alinity false-positive
1245	01/05/2023	r	nr	nt	nt	nt	Alinity false-positive
1246	01/05/2023	r	nr	nt	nt	nt	Alinity false-positive
1247	02/05/2023	r	r	nr	nr	nr	Alinity & Elecsys false-positive
1248	03/05/2023	r	r	r	nr	r	Unknown, referred
1249	03/05/2023	r	nr	nt	nt	nt	Alinity false-positive
1250	03/05/2023	r	r	r	nr	r	Past treated
1251	05/05/2023	r	nr	nt	nt	nt	Alinity false-positive
1252	05/05/2023	r	r	nr	nr	nr	Alinity & Elecsys false-positive
1253	05/05/2023	r	nr	nt	nt	nt	Alinity false-positive
1254	06/05/2023	r	r	nr	nr	r	Unknown, referred
1255	06/05/2023	r	nr	nt	nt	nt	Alinity false-positive
1256	07/05/2023	r	r	r	r	r	Current infection
1257	08/05/2023	r	r	r	nr	r	Past treated
1258	08/05/2023	r	nr	nt	nt	nt	Alinity false-positive
1259	09/05/2023	r	nr	nt	nt	nt	Alinity false-positive
1260	10/05/2023	r	nr	nt	nt	nt	Alinity false-positive
1261	10/05/2023	r	nr	nt	nt	nt	Alinity false-positive
1262	13/05/2023	r	nr	nt	nt	nt	Alinity false-positive
1263	15/05/2023	r	nr	nt	nt	nt	Alinity false-positive
1264	15/05/2023	r	nr	nt	nt	nt	Alinity false-positive
1265	16/05/2023	r	nr	nt	nt	nt	Alinity false-positive
1266	16/05/2023	r	nr	nt	nt	nt	Alinity false-positive
1267	16/05/2023	r	nr	nt	nt	nt	Alinity false-positive
1268	16/05/2023	r	nr	nt	nt	nt	Alinity false-positive
1269	17/05/2023	r	r	r	nr	r	Past treated
1270	17/05/2023	r	r	nr	nr	nr	Alinity & Elecsys false-positive
1271	17/05/2023	r	nr	nt	nt	nt	Alinity false-positive
1272	19/05/2023	r	r	r	nr	r	Unknown, referred
1273	19/05/2023	r	nr	nt	nt	nt	Alinity false-positive
1274	19/05/2023	r	nr	nt	nt	nt	Alinity false-positive
1275	19/05/2023	r	nr	nt	nt	nt	Alinity false-positive
1276	20/05/2023	r	nr	nt	nt	nt	Alinity false-positive
1277	23/05/2023	r	nr	nt	nt	nt	Alinity false-positive
1278	24/05/2023	r	nr	nt	nt	nt	Alinity false-positive
1279	25/05/2023	r	r	nr	nr	nr	Alinity & Elecsys false-positive
1280	25/05/2023	r	nr	nt	nt	nt	Alinity false-positive
1281	25/05/2023	r	nr	nt	nt	nt	Alinity false-positive
1282	27/05/2023	r	nr	nt	nt	nt	Alinity false-positive
1283	28/05/2023	r	nr	nt	nt	nt	Alinity false-positive
1284	28/05/2023	r	r	r	nr	r	Past treated
1285	29/05/2023	r	nr	nt	nt	nt	Alinity false-positive
1286	29/05/2023	r	nr	nt	nt	nt	Alinity false-positive
1287	30/05/2023	r	nr	nt	nt	nt	Alinity false-positive
1288	30/05/2023	r	nr	nt	nt	nt	Alinity false-positive
1289	31/05/2023	r	nr	nt	nt	nt	Alinity false-positive
1290	31/05/2023	r	nr	nt	nt	nt	Alinity false-positive
1291	31/05/2023	r	nr	nt	nt	nt	Alinity false-positive
1292	01/06/2023	r	nr	nt	nt	nt	Alinity false-positive
1293	01/06/2023	r	r	r	nr	r	Unknown, referred
1294	01/06/2023	r	nr	nt	nt	nt	Alinity false-positive
1295	01/06/2023	r	nr	nt	nt	nt	Alinity false-positive
1296	03/06/2023	r	r	r	nr	r	Unknown, referred
1297	03/06/2023	r	r	r	nr	r	Past treated
1298	03/06/2023	r	nr	nt	nt	nt	Alinity false-positive
1299	03/06/2023	r	nr	nt	nt	nt	Alinity false-positive
1300	04/06/2023	r	nr	nt	nt	nt	Alinity false-positive
1301	05/06/2023	r	nr	nt	nt	nt	Alinity false-positive
1302	05/06/2023	r	nr	nt	nt	nt	Alinity false-positive
1303	05/06/2023	r	nr	nt	nt	nt	Alinity false-positive
1304	06/06/2023	r	nr	nt	nt	nt	Alinity false-positive
1305	06/06/2023	r	nr	nt	nt	nt	Alinity false-positive
1306	06/06/2023	r	nr	nt	nt	nt	Alinity false-positive
1307	06/06/2023	r	nr	nt	nt	nt	Alinity false-positive
1308	06/06/2023	r	nr	nt	nt	nt	Alinity false-positive
1309	07/06/2023	r	r	r	nr	r	Past treated
1310	07/06/2023	r	nr	nt	nt	nt	Alinity false-positive
1311	07/06/2023	r	nr	nt	nt	nt	Alinity false-positive
1312	08/06/2023	r	r	r	32	r	Current infection
1313	08/06/2023	r	nr	nt	nt	nt	Alinity false-positive
1314	09/06/2023	r	nr	nt	nt	nt	Alinity false-positive
1315	09/06/2023	r	nr	nt	nt	nt	Alinity false-positive
1316	10/06/2023	r	r	nr	nr	nr	Alinity & Elecsys false-positive
1317	10/06/2023	r	nr	nt	nt	nt	Alinity false-positive
1318	11/06/2023	r	nr	nt	nt	nt	Alinity false-positive
1319	12/06/2023	r	r	r	nr	r	Past treated
1320	12/06/2023	r	nr	nt	nt	nt	Alinity false-positive
1321	13/06/2023	r	nr	nt	nt	nt	Alinity false-positive
1322	13/06/2023	r	r	r	64	r	Current infection
1323	13/06/2023	r	r	r	nr	r	Unknown, referred
1324	14/06/2023	r	r	r	256	r	Current infection
1325	14/06/2023	r	nr	nt	nt	nt	Alinity false-positive
1326	15/06/2023	r	nr	nt	nt	nt	Alinity false-positive
1327	15/06/2023	r	nr	nt	nt	nt	Alinity false-positive
1328	17/06/2023	r	r	r	nr	r	Past treated
1329	17/06/2023	r	nr	nt	nt	nt	Alinity false-positive
1330	17/06/2023	r	nr	nt	nt	nt	Alinity false-positive
1331	17/06/2023	r	nr	nt	nt	nt	Alinity false-positive
1332	18/06/2023	r	nr	nt	nt	nt	Alinity false-positive
1333	19/06/2023	r	r	r	1	r	Unknown, referred
1334	19/06/2023	r	r	nr	nr	nr	Alinity & Elecsys false-positive
1335	19/06/2023	r	nr	nt	nt	nt	Alinity false-positive
1336	19/06/2023	r	nr	nt	nt	nt	Alinity false-positive
1337	19/06/2023	r	nr	nt	nt	nt	Alinity false-positive
1338	20/06/2023	r	r	r	nr	r	Past treated
1339	20/06/2023	r	r	r	nr	r	Past treated
1340	20/06/2023	r	nr	nt	nt	nt	Alinity false-positive
1341	20/06/2023	r	nr	nt	nt	nt	Alinity false-positive
1342	21/06/2023	r	nr	nt	nt	nt	Alinity false-positive
1343	21/06/2023	r	r	r	nr	r	Past treated
1344	21/06/2023	r	nr	nt	nt	nt	Alinity false-positive
1345	22/06/2023	r	nr	nt	nt	nt	Alinity false-positive
1346	23/06/2023	r	nr	nt	nt	nt	Alinity false-positive
1347	24/06/2023	r	nr	nt	nt	nt	Alinity false-positive
1348	24/06/2023	r	nr	nt	nt	nt	Alinity false-positive
1349	24/06/2023	r	nr	nt	nt	nt	Alinity false-positive
1350	26/06/2023	r	nr	nt	nt	nt	Alinity false-positive
1351	27/06/2023	r	nr	nt	nt	nt	Alinity false-positive
1352	27/06/2023	r	r	nr	nr	nr	Alinity & Elecsys false-positive
1353	27/06/2023	r	nr	nt	nt	nt	Alinity false-positive
1354	27/06/2023	r	nr	nt	nt	nt	Alinity false-positive
1355	27/06/2023	r	nr	nt	nt	nt	Alinity false-positive
1356	28/06/2023	r	nr	nt	nt	nt	Alinity false-positive
1357	28/06/2023	r	r	r	nr	r	Unknown, referred
1358	29/06/2023	r	nr	nt	nt	nt	Alinity false-positive
1359	29/06/2023	r	nr	nt	nt	nt	Alinity false-positive
1360	30/06/2023	r	r	r	nr	r	Past treated
1361	30/06/2023	r	r	r	4	r	Past treated
1362	30/06/2023	r	nr	nt	nt	nt	Alinity false-positive
1363	01/07/2023	r	r	r	nr	r	Unknown, referred
1364	01/07/2023	r	nr	nt	nt	nt	Alinity false-positive
1365	01/07/2023	r	nr	nt	nt	nt	Alinity false-positive
1366	01/07/2023	r	nr	nt	nt	nt	Alinity false-positive
1367	02/07/2023	r	r	r	32	r	Current infection
1368	03/07/2023	r	nr	nt	nt	nt	Alinity false-positive
1369	04/07/2023	r	nr	nt	nt	nt	Alinity false-positive
1370	04/07/2023	r	nr	nt	nt	nt	Alinity false-positive
1371	04/07/2023	r	nr	nt	nt	nt	Alinity false-positive
1372	05/07/2023	r	nr	nt	nt	nt	Alinity false-positive
1373	05/07/2023	r	nr	nt	nt	nt	Alinity false-positive
1374	05/07/2023	r	nr	nt	nt	nt	Alinity false-positive
1375	06/07/2023	r	r	r	nr	r	Unknown, referred
1376	06/07/2023	r	r	r	nr	r	Past treated
